# Supplementary material for: Healthcare planning across healthcare sectors in Baden-Wuerttemberg, Germany: a stakeholder online survey to identify indicators
Source: BMC Health Serv Res. 2021 May 27;21:510. doi: 10.1186/s12913-021-06514-0 (PMC8157415; doi:10.1186/s12913-021-06514-0)
Supplement: Supplementary file 1 — Additional file 1. List of proposed and selected indicators. [file 12913_2021_6514_MOESM1_ESM.xlsx]

## Sheet: Title page
	Healthcare planning across healthcare sectors in Baden-Wuerttemberg, Germany: a stakeholder online survey to identify indicators
	Pamela Wronski1, Jan Koetsenruijter1, Dominik Ose1,2, Jan Paulus1, Joachim Szecsenyi1 and Michel Wensing1
	1 Department of General Practice & Health Services Research, Heidelberg University Hospital, Im Neuenheimer Feld 130.3, 69120 Heidelberg, Germany. Email: pamela.wronski@med.uni-heidelberg.de, jan.koetsenruijter@med.uni-heidelberg.de, dominik.ose@hsc.utah.edu, janpaulus@gmx.net, joachim.szecsenyi@med.uni-heidelberg.de, michel.wensing@med.uni-heidelberg.de
	2 Present address: University of Utah School of Medicine, Department of Family and Preven-tive Medicine, 375 Chipeta Way, Salt Lake City, UT 84108, United States of America. Email: dominik.ose@hsc.utah.edu
	Corresponding author: Pamela Wronski, Department of General Practice & Health Services Research, Heidelberg University Hospital, Im Neuenheimer Feld 130.3, 69120 Heidelberg, Germany. Email: pamela.wronski@gmx.de

## Sheet: Additional file 1
Additional file 1: List of proposed and selected indicators.
Indicator ID		Indicator Name (German, original)		Indicator Source	type of indicator source a: indicator sets of German and international institutions and agencies b: indicator data bases c: clinical practice guidelines d: data sources e: published literature f: Other	availability of indicator (for all districts in Baden-Wuerttemberg, regularly) 0 not available 1 directly available (publicly available online) 2 indirectly available (data source available for calculation of indicator)	Framework for indicators		Indicator is related to one of the following diseases/conditions …
	Indicator relevant? Median in [6,5 - 9]		Indicator Name (English, translated)				category	dimension	Anorexia Nervosa (infancy & adolescence)	Depression	Dementia	Cancer of the Colon	Stroke	Chronic Lower Back pain	Type 1 & 2 Diabetes mellitus
1	yes	Körperliche Aktivität	Physical activity	Rütten A, Abu-Omar K, Lampert T, Ziese T. Themenheft 26 "Körperliche Aktivität". Berlin: Robert Koch-Institut; 2005.	e	0	non-medical determinants of health	health behaviours	x	x	x	x	x	x	x
2	yes	Alkoholkonsum	Alcohol consumption	request of indicators from three local public health authorities of project group	f	0	non-medical determinants of health	health behaviours	x	x	x	x	x	x	x
3	yes	Rauchverhalten: regelmäßig, gelegentlich, Nichtraucher, Nichtraucher-früher Raucher	Smoking Behaviour: Regularly, occasionally, Non-smoker, Non-smoker-former smoker	Gesundheitsatlas Baden-Württemberg [Internet]. Stuttgart: Landesgesundheitsamt Baden-Württemberg. [last accessed 2019 Sep 24]. Available from: http://gesundheitsatlas-bw.de/	d	2	non-medical determinants of health	health behaviours	x	x	x	x	x	x	x
4	yes	Rauchverhalten der Zigarettenraucher: täglich weniger/mehr als 20 Zigaretten	Smoking Behaviour of Smokers: More than/less than 20 cigarettes daily	Gesundheitsatlas Baden-Württemberg [Internet]. Stuttgart: Landesgesundheitsamt Baden-Württemberg. [last accessed 2019 Sep 24]. Available from: http://gesundheitsatlas-bw.de/	d	2	non-medical determinants of health	health behaviours	x	x	x	x	x	x	x
5	yes	Durchschnittliches Haushaltseinkommen je Einwohner	Mean household income per inhabitant	Albrecht M. Nachvollziehbare Bedarfskennzahlen? Konzepte und Indikatoren zur Abbildung des Versorgungsbedarfs. In: 14. Deutscher Kongress für Versorgungsforschung; 2015; Berlin, Deutschland.	e	1	non-medical determinants of health	social determinants	x	x	x	x	x	x	x
6	yes	Sozialer Status	Social status	request of indicators from three local public health authorities of project group	f	2	non-medical determinants of health	social determinants	x	x	x	x	x	x	x
7	no	Luftqualität	Air quality	request of indicators from three local public health authorities of project group	f	-	non-medical determinants of health	social determinants	x	x	x	x	x	x	x
8	yes	Regionale Arbeitslosenquote	Regional unemployment rate	Albrecht M. Nachvollziehbare Bedarfskennzahlen? Konzepte und Indikatoren zur Abbildung des Versorgungsbedarfs. In: 14. Deutscher Kongress für Versorgungsforschung; 2015; Berlin, Deutschland.	e	1	non-medical determinants of health	social determinants	x	x	x	x	x	x	x
9	yes	Sozialhilfe- und Grundsicherungsempfänger	Welfare and basic security recipients	DGPPN, BÄK, KBV, AWMF, AkdÄ, BPtK, BApK, DAGSHG, DEGAM, DGPM, DGPs, DGRW (Hrsg.) für die Leitliniengruppe Unipolare Depression. S3-Leitlinie/Nationale VersorgungsLeitlinie Unipolare Depression – Langfassung, 2. Auflage. Version 3. 2015.	c	1	non-medical determinants of health	social determinants	x	x	x	x	x	x	x
10	no	Unterscheidung städtischer/ ländlicher Wohnraum	Distinction urban/rural living area	DGPPN, BÄK, KBV, AWMF, AkdÄ, BPtK, BApK, DAGSHG, DEGAM, DGPM, DGPs, DGRW (Hrsg.) für die Leitliniengruppe Unipolare Depression. S3-Leitlinie/Nationale VersorgungsLeitlinie Unipolare Depression – Langfassung, 2. Auflage. Version 3. 2015.	c	-	non-medical determinants of health	social determinants	x	x	x	x	x	x	x
11	no	Anzahl Pflegebedürftige, die nur von Angehörigen gepflegt werden	Number of persons in need of long-term care receiving informal care only	Statistisches Bundesamt (Hrsg.). Pflegestatistik 2013, Pflege im Rahmen der Pflegeversicherung, Deutschlandergebnisse. Wiesbaden. 2015.	d	-	non-medical determinants of health	social determinants	x	x	x	x	x	x	x
12	no	Anzahl Pflegebedürftige, die zusammen und/durch ambulante Pflege versorgt werden	Number of persons in need of long-term care receiving informal and outpatient nursing care	Statistisches Bundesamt (Hrsg.). Pflegestatistik 2013, Pflege im Rahmen der Pflegeversicherung, Deutschlandergebnisse. Wiesbaden. 2015.	d	-	non-medical determinants of health	social determinants	x	x	x	x	x	x	x
13	no	Subjektive Lärmbelästigung der Bevölkerung	Perceived noise disturbance	Arbeitsgemeinschaft der Obersten Landesgesundheitsbehörden (AOLG). Indikatorensatz für die Gesundheitsberichterstattung der Länder. Düsseldorf: Ministerium für Gesundheit, Soziales, Frauen und Familie des Landes Nordrhein-Westfalen (Hrsg.); 2003, 3. Fassung.	a	-	non-medical determinants of health	social determinants	x	x	x	x	x	x	x
14	yes	Ausgewählte Arbeitsbelastungen und Umgebungsfaktoren	Selected work load and environmental factors	Arbeitsgemeinschaft der Obersten Landesgesundheitsbehörden (AOLG). Indikatorensatz für die Gesundheitsberichterstattung der Länder. Düsseldorf: Ministerium für Gesundheit, Soziales, Frauen und Familie des Landes Nordrhein-Westfalen (Hrsg.); 2003, 3. Fassung.	a	0	non-medical determinants of health	social determinants	x	x	x	x	x	x	x
15	no	German Index of Multiple Deprivation (GIMD)	German Index of Multiple Deprivation (GIMD)	Maier W, Fairburn J, Mielck A. Regionale Deprivation und Mortalität in Bayern. Entwicklung eines ,Index Multipler Deprivation‘ auf Gemeindeebene. Gesundheitswesen. 2012;74(07):416-25.	e	-	non-medical determinants of health	social determinants	x	x	x	x	x	x	x
16	no	Gesamtbetrag der steuerpflichtigen Einkünfte	Aggregate amount of taxable income	Maier W, Fairburn J, Mielck A. Regionale Deprivation und Mortalität in Bayern. Entwicklung eines ,Index Multipler Deprivation‘ auf Gemeindeebene. Gesundheitswesen. 2012;74(07):416-25.	e	-	non-medical determinants of health	social determinants	x	x	x	x	x	x	x
17	no	Arbeitslose insgesamt (Bevölkerung 15–65 J.)	Total number of unemployed (based on population aged 15 to 65)	Maier W, Fairburn J, Mielck A. Regionale Deprivation und Mortalität in Bayern. Entwicklung eines ,Index Multipler Deprivation‘ auf Gemeindeebene. Gesundheitswesen. 2012;74(07):416-25.	e	-	non-medical determinants of health	social determinants	x	x	x	x	x	x	x
18	no	Bruttoeinnahmen minus -ausgaben der Kreise (Gesamtbevölkerung)	Gross earnings minus gross expenditures of administrative districts (Total population)	Maier W, Fairburn J, Mielck A. Regionale Deprivation und Mortalität in Bayern. Entwicklung eines ,Index Multipler Deprivation‘ auf Gemeindeebene. Gesundheitswesen. 2012;74(07):416-25.	e	-	non-medical determinants of health	social determinants	x	x	x	x	x	x	x
19	no	Schulden der Kreise (Gesamtbevölkerung)	Debts of administrative districts (Total population)	Maier W, Fairburn J, Mielck A. Regionale Deprivation und Mortalität in Bayern. Entwicklung eines ,Index Multipler Deprivation‘ auf Gemeindeebene. Gesundheitswesen. 2012;74(07):416-25.	e	-	non-medical determinants of health	social determinants	x	x	x	x	x	x	x
20	no	Wahlbeteiligung bei den Landtagswahlen in Prozent	Voter turnout at state election in percent	Maier W, Fairburn J, Mielck A. Regionale Deprivation und Mortalität in Bayern. Entwicklung eines ,Index Multipler Deprivation‘ auf Gemeindeebene. Gesundheitswesen. 2012;74(07):416-25.	e	-	non-medical determinants of health	social determinants	x	x	x	x	x	x	x
21	no	Gewerbe-, Industrie- und Verkehrsfläche (gesamte Bodenfläche)	Trade, industry and traffic area (Total area size)	Maier W, Fairburn J, Mielck A. Regionale Deprivation und Mortalität in Bayern. Entwicklung eines ,Index Multipler Deprivation‘ auf Gemeindeebene. Gesundheitswesen. 2012;74(07):416-25.	e	-	non-medical determinants of health	social determinants	x	x	x	x	x	x	x
22	no	Straßenverkehrsunfälle (Gesamtbevölkerung)	Number of traffic accidents (Total population)	Maier W, Fairburn J, Mielck A. Regionale Deprivation und Mortalität in Bayern. Entwicklung eines ,Index Multipler Deprivation‘ auf Gemeindeebene. Gesundheitswesen. 2012;74(07):416-25.	e	-	non-medical determinants of health	social determinants	x	x	x	x	x	x	x
23	no	Straftaten insgesamt (Gesamtbevölkerung)	Number of crimes (Total population)	Maier W, Fairburn J, Mielck A. Regionale Deprivation und Mortalität in Bayern. Entwicklung eines ,Index Multipler Deprivation‘ auf Gemeindeebene. Gesundheitswesen. 2012;74(07):416-25.	e	-	non-medical determinants of health	social determinants	x	x	x	x	x	x	x
24	yes	Höchster Schulbildungsabschluss	Highest educational qualification	Indicator is based on suggestion of study team and was not found in a specific indicator source.	f	2	non-medical determinants of health	social determinants	x	x	x	x	x	x	x
25	yes	Höchster Berufsabschluss	Highest professional qualification	Indicator is based on suggestion of study team and was not found in a specific indicator source.	f	2	non-medical determinants of health	social determinants	x	x	x	x	x	x	x
26	yes	Bildungsstand	Educational level	DGPPN, BÄK, KBV, AWMF, AkdÄ, BPtK, BApK, DAGSHG, DEGAM, DGPM, DGPs, DGRW (Hrsg.) für die Leitliniengruppe Unipolare Depression. S3-Leitlinie/Nationale VersorgungsLeitlinie Unipolare Depression – Langfassung, 2. Auflage. Version 3. 2015.	c	1	non-medical determinants of health	social determinants	x	x	x	x	x	x	x
27	yes	Bedarfsindex bestehend aus aktueller Altersstruktur, Geschlecht, Arbeitslosenquote, Haushaltseinkommen, Zahl der Pflegebedürftigen und Mortalitätsrate	Need index consisting of current age distribution, sex, unemployment rate, household income, number of persons in need of long-term care and mortality rate	Albrecht M. Nachvollziehbare Bedarfskennzahlen? Konzepte und Indikatoren zur Abbildung des Versorgungsbedarfs. In: 14. Deutscher Kongress für Versorgungsforschung; 2015; Berlin, Deutschland.	e	2	non-medical determinants of health	social determinants	x	x	x	x	x	x	x
28	no	Wanderungsbilanz (Zuzüge minus Fortzüge) (Gesamtbevölkerung)	Transmigration balance (immigration minus emigration) (Total population)	Maier W, Fairburn J, Mielck A. Regionale Deprivation und Mortalität in Bayern. Entwicklung eines ,Index Multipler Deprivation‘ auf Gemeindeebene. Gesundheitswesen. 2012;74(07):416-25.	e	-	non-medical determinants of health	demographic factors	x	x	x	x	x	x	x
29	no	Sozialversicherungspflichtig Beschäftigte am Wohnort ohne abgeschlossene Berufsausbildung	Employees subject to social insurance contributions at residence without completed vocational training	Maier W, Fairburn J, Mielck A. Regionale Deprivation und Mortalität in Bayern. Entwicklung eines ,Index Multipler Deprivation‘ auf Gemeindeebene. Gesundheitswesen. 2012;74(07):416-25.	e	-	non-medical determinants of health	demographic factors	x	x	x	x	x	x	x
30	yes	Bevölkerungsstruktur und -entwicklung	Demographic structure and development	request of indicators from three local public health authorities of project group	f	1	non-medical determinants of health	demographic factors	x	x	x	x	x	x	x
31	yes	Bevölkerung nach Alter und Geschlecht	Population by age and sex	request of indicators from three local public health authorities of project group	f	1	non-medical determinants of health	demographic factors	x	x	x	x	x	x	x
32	yes	Anteil der Bevölkerungsgruppe ab 80 Jahre	Proportion of people aged 80 years and over	Schmidt W. Eine demografisch indizierte Einschätzung relativer gesundheitlicher und pflegerischer Versorgungsrisiken. In: StrateG!N. Strategien für die Gesundheitsversorung in Südwestfalen. 2.Steuerkreissitzung. 2012.	e	1	non-medical determinants of health	demographic factors	x	x	x	x	x	x	x
33	yes	Frauenanteil im Alter ab 80 Jahre	Proportion of women aged 80 years and over	Schmidt W. Eine demografisch indizierte Einschätzung relativer gesundheitlicher und pflegerischer Versorgungsrisiken. In: StrateG!N. Strategien für die Gesundheitsversorung in Südwestfalen. 2.Steuerkreissitzung. 2012.	e	1	non-medical determinants of health	demographic factors	x	x	x	x	x	x	x
34	yes	Anteil der Bevölkerungsgruppe im Alter von 25 bis unter 67 Jahren	Proportion of people aged 25 to 66 years	Schmidt W. Eine demografisch indizierte Einschätzung relativer gesundheitlicher und pflegerischer Versorgungsrisiken. In: StrateG!N. Strategien für die Gesundheitsversorung in Südwestfalen. 2.Steuerkreissitzung. 2012.	e	1	non-medical determinants of health	demographic factors	x	x	x	x	x	x	x
35	no	Frauenanteil im Alter von 25 bis unter 67 Jahren	Proportion of women aged 25 to 66 years	Schmidt W. Eine demografisch indizierte Einschätzung relativer gesundheitlicher und pflegerischer Versorgungsrisiken. In: StrateG!N. Strategien für die Gesundheitsversorung in Südwestfalen. 2.Steuerkreissitzung. 2012.	e	-	non-medical determinants of health	demographic factors	x	x	x	x	x	x	x
36	no	Bevölkerungsdichte	Population density	Schmidt W. Eine demografisch indizierte Einschätzung relativer gesundheitlicher und pflegerischer Versorgungsrisiken. In: StrateG!N. Strategien für die Gesundheitsversorung in Südwestfalen. 2.Steuerkreissitzung. 2012.	e	-	non-medical determinants of health	demographic factors	x	x	x	x	x	x	x
37	yes	Risikoindex zur Einschätzung relativer gesundheitlicher und pflegerischer Versorgungsrisiken	Risk index estimating relative health risks and risk of need for long-term care	Schmidt W. Eine demografisch indizierte Einschätzung relativer gesundheitlicher und pflegerischer Versorgungsrisiken. In: StrateG!N. Strategien für die Gesundheitsversorung in Südwestfalen. 2.Steuerkreissitzung. 2012.	e	2	non-medical determinants of health	demographic factors	x	x	x	x	x	x	x
38	no	Geschlechtsspezifisches Durchschnittsalter	Gender-specific mean age	Albrecht M. Nachvollziehbare Bedarfskennzahlen? Konzepte und Indikatoren zur Abbildung des Versorgungsbedarfs. In: 14. Deutscher Kongress für Versorgungsforschung; 2015; Berlin, Deutschland.	e	-	non-medical determinants of health	demographic factors	x	x	x	x	x	x	x
39	yes	Anteil der Menschen mit Migrationshintergrund	Proportion of people with migration background	request of indicators from three local public health authorities of project group	f	2	non-medical determinants of health	demographic factors	x	x	x	x	x	x	x
40	no	Anteil der Ausländer an Gesamtbevölkerung	Proportion of foreigners	request of indicators from three local public health authorities of project group	f	-	non-medical determinants of health	demographic factors	x	x	x	x	x	x	x
41	no	Familienstand	Marital status	DGPPN, BÄK, KBV, AWMF, AkdÄ, BPtK, BApK, DAGSHG, DEGAM, DGPM, DGPs, DGRW (Hrsg.) für die Leitliniengruppe Unipolare Depression. S3-Leitlinie/Nationale VersorgungsLeitlinie Unipolare Depression – Langfassung, 2. Auflage. Version 3. 2015.	c	-	non-medical determinants of health	demographic factors	x	x	x	x	x	x	x
42	no	administrative Prävalenz Anorexia nervosa	Administrative prevalence of anorexia nervosa	Klauber J, Günster C, Gerste B, Robra B-P, Schmacke N (Hrsg.). Versorgungs-Report 2013/2014. Schwerpunkt: Depression. Stuttgart: Schattauer GmbH; 2014.	e	-	health status	morbidity	x
43	yes	administrative Prävalenz Demenz	Administrative prevalence of dementia	Klauber J, Günster C, Gerste B, Robra B-P, Schmacke N (Hrsg.). Versorgungs-Report 2013/2014. Schwerpunkt: Depression. Stuttgart: Schattauer GmbH; 2014.	e	2	health status	morbidity			x
44	yes	administrative Prävalenz Depression	Administrative prevalence of depression	request of indicators from three local public health authorities of project group	f	2	health status	morbidity		x
45	yes	administrative Prävalenz Darmkrebs	Administrative prevalence of colorectal cancer	Klauber J, Günster C, Gerste B, Robra B-P, Schmacke N (Hrsg.). Versorgungs-Report 2013/2014. Schwerpunkt: Depression. Stuttgart: Schattauer GmbH; 2014.	e	2	health status	morbidity				x
46	yes	administrative Prävalenz Schlaganfall	Administrative prevalence of apoplexy	Klauber J, Günster C, Gerste B, Robra B-P, Schmacke N (Hrsg.). Versorgungs-Report 2013/2014. Schwerpunkt: Depression. Stuttgart: Schattauer GmbH; 2014.	e	2	health status	morbidity					x
47	yes	Fallrate von Schlaganfällen (tödlich und nicht-tödlich) je 100.000 Einwohner	Attack rate of stroke (non-fatal and fatal) and coronary death per 100,000 population	European Commission, editor. The European Core Health Indicators (ECHI) shortlist of 88 health indicators identified by policy area [Internet]; 2013 [last verified 2019 Sep 24]. Available from: https://ec.europa.eu/health/sites/health/files/indicators/docs/	a	2	health status	morbidity					x
48	no	administrative Prävalenz Diabetes mellitus Typ 1 im Kindesalter	Childhood-onset administrative prevalence of type 1 diabetes mellitus	Klauber J, Günster C, Gerste B, Robra B-P, Schmacke N (Hrsg.). Versorgungs-Report 2013/2014. Schwerpunkt: Depression. Stuttgart: Schattauer GmbH; 2014.	e	-	health status	morbidity							x
49	yes	administrative Prävalenz Diabetes mellitus Typ 2	Administrative prevalence of type 2 diabetes mellitus	Klauber J, Günster C, Gerste B, Robra B-P, Schmacke N (Hrsg.). Versorgungs-Report 2013/2014. Schwerpunkt: Depression. Stuttgart: Schattauer GmbH; 2014.	e	2	health status	morbidity							x
50	yes	Amputationen unterer Extremitäten wegen Diabetes mellitus Typ 2	Amputations of lower limbs due to type 2 diabetes mellitus	Gesundheitsatlas Baden-Württemberg [Internet]. Stuttgart: Landesgesundheitsamt Baden-Württemberg. [last accessed 2019 Sep 24]. Available from: http://gesundheitsatlas-bw.de/	d	1	health status	morbidity							x
51	yes	administrative Prävalenz chronischer Kreuzschmerz	Administrative prevalence of chronic low-back pain	Klauber J, Günster C, Gerste B, Robra B-P, Schmacke N (Hrsg.). Versorgungs-Report 2013/2014. Schwerpunkt: Depression. Stuttgart: Schattauer GmbH; 2014.	e	2	health status	morbidity						x
52	yes	Anteil chronischer und akuter Kreuzschmerz an Kreuzschmerz gesamt	Proportion of chronic and acute low-back pain of total low-back pain	Indicator is based on suggestion of study team and was not found in a specific indicator source.	f	2	health status	morbidity						x
53	yes	Zahl der Pflegebedürftigen je Einwohner	Number of long-term care recipients per inhabitant	Albrecht M. Nachvollziehbare Bedarfskennzahlen? Konzepte und Indikatoren zur Abbildung des Versorgungsbedarfs. In: 14. Deutscher Kongress für Versorgungsforschung; 2015; Berlin, Deutschland.	e	2	health status	morbidity	x	x	x	x	x	x	x
54	yes	Anzahl Pflegebedürftige nach Pflegestufe	Number of long-term care recipients by care level	Statistisches Bundesamt (Hrsg.). Pflegestatistik 2013, Pflege im Rahmen der Pflegeversicherung, Deutschlandergebnisse. Wiesbaden. 2015.	d	2	health status	morbidity	x	x	x	x	x	x	x
55	yes	Häufigste Begleiterkrankungen Patienten mit Anorexie	Most common comorbidities in patients with anorexia	Gesundheitsatlas Baden-Württemberg [Internet]. Stuttgart: Landesgesundheitsamt Baden-Württemberg. [last accessed 2019 Sep 24]. Available from: http://gesundheitsatlas-bw.de/	d	2	health status	morbidity	x
56	yes	Häufigste Begleiterkrankungen Patienten mit Demenz	Most common comorbidities in patients with dementia	Gesundheitsatlas Baden-Württemberg [Internet]. Stuttgart: Landesgesundheitsamt Baden-Württemberg. [last accessed 2019 Sep 24]. Available from: http://gesundheitsatlas-bw.de/	d	2	health status	morbidity			x
57	yes	Häufigste Begleiterkrankungen Patienten mit Darmkrebs	Most common comorbidities in patients with colorectal cancer	Gesundheitsatlas Baden-Württemberg [Internet]. Stuttgart: Landesgesundheitsamt Baden-Württemberg. [last accessed 2019 Sep 24]. Available from: http://gesundheitsatlas-bw.de/	d	2	health status	morbidity				x
58	yes	Häufigste Begleiterkrankungen Patienten mit Schlaganfall	Most common comorbidities in patients with apoplexy	Gesundheitsatlas Baden-Württemberg [Internet]. Stuttgart: Landesgesundheitsamt Baden-Württemberg. [last accessed 2019 Sep 24]. Available from: http://gesundheitsatlas-bw.de/	d	2	health status	morbidity					x
59	yes	Häufigste Begleiterkrankungen Patienten mit Diabetes mellitus Typ 2	Most common comorbidities in patients with type 2 diabetes mellitus	Gesundheitsatlas Baden-Württemberg [Internet]. Stuttgart: Landesgesundheitsamt Baden-Württemberg. [last accessed 2019 Sep 24]. Available from: http://gesundheitsatlas-bw.de/	d	2	health status	morbidity							x
60	yes	Häufigste Begleiterkrankungen Patienten mit chronischem Kreuzschmerz	Most common comorbidities in patients with chronic low-back pain	Gesundheitsatlas Baden-Württemberg [Internet]. Stuttgart: Landesgesundheitsamt Baden-Württemberg. [last accessed 2019 Sep 24]. Available from: http://gesundheitsatlas-bw.de/	d	2	health status	morbidity						x
61	yes	Häufigste Begleiterkrankungen Patienten mit Depression	Most common comorbidities in patients with depression	Gesundheitsatlas Baden-Württemberg [Internet]. Stuttgart: Landesgesundheitsamt Baden-Württemberg. [last accessed 2019 Sep 24]. Available from: http://gesundheitsatlas-bw.de/	d	2	health status	morbidity		x
62	yes	Charlson Index zur Risikoadjustierung und Vorhersage von Risiken	Charlson comorbidity index for risk adjustment and prediction	Sharabiani MT, Aylin P, Bottle A. Systematic review of comorbidity indices for administrative data. Med Care. 2012 Dec;50(12):1109-18.	e	2	health status	morbidity	x	x	x	x	x	x	x
63	yes	Core multimorbidity (Diederichs) für die Messung von Multimorbidität	Core multimorbidity (Diederichs) for assessing multimorbidity	Diederichs C, Berger K, Bartels DB. The measurement of multiple chronic diseases - a systematic review on existing multimorbidity indices. The Journals of Gerontology. 2011; 66A(3):301-11.	e	2	health status	morbidity	x	x	x	x	x	x	x
64	yes	Standardisierte Mortalitätsrate	Standardized mortality rate	Albrecht M. Nachvollziehbare Bedarfskennzahlen? Konzepte und Indikatoren zur Abbildung des Versorgungsbedarfs. In: 14. Deutscher Kongress für Versorgungsforschung; 2015; Berlin, Deutschland.	e	2	health status	mortality	x	x	x	x	x	x	x
65	no	Sterbefälle nach Geschlecht in Prozent	Deaths by sex in percent	Arbeitsgemeinschaft der Obersten Landesgesundheitsbehörden (AOLG). Indikatorensatz für die Gesundheitsberichterstattung der Länder. Düsseldorf: Ministerium für Gesundheit, Soziales, Frauen und Familie des Landes Nordrhein-Westfalen (Hrsg.); 2003, 3. Fassung.	a	-	health status	mortality	x	x	x	x	x	x	x
66	yes	Sterbefälle nach Hauptdiagnosegruppen und Geschlecht	Deaths by main diagnosis and sex	Arbeitsgemeinschaft der Obersten Landesgesundheitsbehörden (AOLG). Indikatorensatz für die Gesundheitsberichterstattung der Länder. Düsseldorf: Ministerium für Gesundheit, Soziales, Frauen und Familie des Landes Nordrhein-Westfalen (Hrsg.); 2003, 3. Fassung.	a	2	health status	mortality	x	x	x	x	x	x	x
67	no	Sterbefälle der deutschen Bevölkerung nach Geschlecht	Deaths within population with German citizenship by sex	Arbeitsgemeinschaft der Obersten Landesgesundheitsbehörden (AOLG). Indikatorensatz für die Gesundheitsberichterstattung der Länder. Düsseldorf: Ministerium für Gesundheit, Soziales, Frauen und Familie des Landes Nordrhein-Westfalen (Hrsg.); 2003, 3. Fassung.	a	-	health status	mortality	x	x	x	x	x	x	x
68	no	Sterbefälle der ausländischen Bevölkerung nach Geschlecht	Deaths within foreign population by sex	Arbeitsgemeinschaft der Obersten Landesgesundheitsbehörden (AOLG). Indikatorensatz für die Gesundheitsberichterstattung der Länder. Düsseldorf: Ministerium für Gesundheit, Soziales, Frauen und Familie des Landes Nordrhein-Westfalen (Hrsg.); 2003, 3. Fassung.	a	-	health status	mortality	x	x	x	x	x	x	x
69	yes	Vorzeitige Sterblichkeit (bis zum Alter von 64 Jahren) nach Geschlecht	Premature mortality (up to the age of 64 years) by sex	Arbeitsgemeinschaft der Obersten Landesgesundheitsbehörden (AOLG). Indikatorensatz für die Gesundheitsberichterstattung der Länder. Düsseldorf: Ministerium für Gesundheit, Soziales, Frauen und Familie des Landes Nordrhein-Westfalen (Hrsg.); 2003, 3. Fassung.	a	2	health status	mortality	x	x	x	x	x	x	x
70	yes	Sterbefälle je 100 000 Einwohner nach Alter und Geschlecht	Deaths per 100.000 inhabitants by age and sex	Arbeitsgemeinschaft der Obersten Landesgesundheitsbehörden (AOLG). Indikatorensatz für die Gesundheitsberichterstattung der Länder. Düsseldorf: Ministerium für Gesundheit, Soziales, Frauen und Familie des Landes Nordrhein-Westfalen (Hrsg.); 2003, 3. Fassung.	a	2	health status	mortality	x	x	x	x	x	x	x
71	yes	Häufigste Todesursachen (ICD-Klassen) nach Alter und Geschlecht	Leading causes of death (ICD diagnoses) by age	Arbeitsgemeinschaft der Obersten Landesgesundheitsbehörden (AOLG). Indikatorensatz für die Gesundheitsberichterstattung der Länder. Düsseldorf: Ministerium für Gesundheit, Soziales, Frauen und Familie des Landes Nordrhein-Westfalen (Hrsg.); 2003, 3. Fassung.	a	2	health status	mortality	x	x	x	x	x	x	x
72	yes	Heil- und Hilfsmittelverordnungen bei Patienten	(Therapeutic) Aids and appliances of patients	Indicator is based on suggestion of study team and was not found in a specific indicator source.	f	2	utilisation of the health system	prevention & health promotion	x	x	x	x	x	x	x
73	yes	Inanspruchnahme des Krankheitsfrüherkennungsprogramms für Kinder	Participation in early detection program for children	Arbeitsgemeinschaft der Obersten Landesgesundheitsbehörden (AOLG). Indikatorensatz für die Gesundheitsberichterstattung der Länder. Düsseldorf: Ministerium für Gesundheit, Soziales, Frauen und Familie des Landes Nordrhein-Westfalen (Hrsg.); 2003, 3. Fassung.	a	1	utilisation of the health system	prevention & health promotion	x	x	x	x	x	x	x
74	yes	Beteiligung an Krebsfrüherkennungsuntersuchungen in Prozent	Participation in cancer screening in percent	Arbeitsgemeinschaft der Obersten Landesgesundheitsbehörden (AOLG). Indikatorensatz für die Gesundheitsberichterstattung der Länder. Düsseldorf: Ministerium für Gesundheit, Soziales, Frauen und Familie des Landes Nordrhein-Westfalen (Hrsg.); 2003, 3. Fassung.	a	2	utilisation of the health system	prevention & health promotion				x
75	no	Beteiligung am Gesundheits-Check-up bei Frauen und Männern in Prozent	Percentage of women and men participating in health check-up	Arbeitsgemeinschaft der Obersten Landesgesundheitsbehörden (AOLG). Indikatorensatz für die Gesundheitsberichterstattung der Länder. Düsseldorf: Ministerium für Gesundheit, Soziales, Frauen und Familie des Landes Nordrhein-Westfalen (Hrsg.); 2003, 3. Fassung.	a	-	utilisation of the health system	prevention & health promotion	x	x	x	x	x	x	x
76	no	Mitgliederzahl in Selbsthilfegruppen mit diabetologischem Schwerpunkt	Number of members in diabetes self-help groups	Gesundheitsatlas Baden-Württemberg [Internet]. Stuttgart: Landesgesundheitsamt Baden-Württemberg. [last accessed 2019 Sep 24]. Available from: http://gesundheitsatlas-bw.de/	d	-	healthcare provision	honorary office							x
77	no	Ausgewählte ambulante medizinische Leistungen des Einheitlichen Bewertungsmaßstabs (EBM)	Selected outpatient medical services of the uniform valuation scale/standard (EBM)	Indicator is based on suggestion of study team and was not found in a specific indicator source.	f	-	utilisation of the health system	outpatient care	x	x	x	x	x	x	x
78	yes	Zahl der Arztbesuche innerhalb eines Jahres	Number of physician consultations per year	Indicator is based on suggestion of study team and was not found in a specific indicator source.	f	2	utilisation of the health system	outpatient care	x	x	x	x	x	x	x
79	yes	ambulante Pflegeleistungen nach SGB XI; pflegeergänzende Leistungen	Outpatient nursing care services in accordance with the social code XI; care-complementing services	Indicator is based on suggestion of study team and was not found in a specific indicator source.	f	2	utilisation of the health system	outpatient care	x	x	x	x	x	x	x
80	yes	Anzahl Pflegebedürftige in häuslicher Pflege	Number of persons in need of long-term care receiving home care	Gesundheitsatlas Baden-Württemberg [Internet]. Stuttgart: Landesgesundheitsamt Baden-Württemberg. [last accessed 2019 Sep 24]. Available from: http://gesundheitsatlas-bw.de/	d	1	utilisation of the health system	outpatient care	x	x	x	x	x	x	x
81	yes	Krankenhausfälle Anorexia nervosa nach Wohnort Patient	Hospital cases of anorexia nervosa by patient's residence	Arbeitsgemeinschaft der Obersten Landesgesundheitsbehörden (AOLG). Indikatorensatz für die Gesundheitsberichterstattung der Länder. Düsseldorf: Ministerium für Gesundheit, Soziales, Frauen und Familie des Landes Nordrhein-Westfalen (Hrsg.); 2003, 3. Fassung.	a	2	utilisation of the health system	semi or full inpatient care	x
82	yes	Krankenhausfälle Depression nach Wohnort Patient	Hospital cases of depression by patient's residence	Arbeitsgemeinschaft der Obersten Landesgesundheitsbehörden (AOLG). Indikatorensatz für die Gesundheitsberichterstattung der Länder. Düsseldorf: Ministerium für Gesundheit, Soziales, Frauen und Familie des Landes Nordrhein-Westfalen (Hrsg.); 2003, 3. Fassung.	a	2	utilisation of the health system	semi or full inpatient care		x
83	yes	Krankenhausfälle Demenz nach Wohnort Patient	Hospital cases of dementia by patient's residence	Arbeitsgemeinschaft der Obersten Landesgesundheitsbehörden (AOLG). Indikatorensatz für die Gesundheitsberichterstattung der Länder. Düsseldorf: Ministerium für Gesundheit, Soziales, Frauen und Familie des Landes Nordrhein-Westfalen (Hrsg.); 2003, 3. Fassung.	a	2	utilisation of the health system	semi or full inpatient care			x
84	yes	Krankenhausfälle Darmkrebs nach Wohnort Patient	Hospital cases of colorectal cancer by patient's residence	Arbeitsgemeinschaft der Obersten Landesgesundheitsbehörden (AOLG). Indikatorensatz für die Gesundheitsberichterstattung der Länder. Düsseldorf: Ministerium für Gesundheit, Soziales, Frauen und Familie des Landes Nordrhein-Westfalen (Hrsg.); 2003, 3. Fassung.	a	2	utilisation of the health system	semi or full inpatient care				x
85	yes	Krankenhausfälle Schlaganfall nach Wohnort Patient	Hospital cases of apoplexia by patient's residence	Arbeitsgemeinschaft der Obersten Landesgesundheitsbehörden (AOLG). Indikatorensatz für die Gesundheitsberichterstattung der Länder. Düsseldorf: Ministerium für Gesundheit, Soziales, Frauen und Familie des Landes Nordrhein-Westfalen (Hrsg.); 2003, 3. Fassung.	a	2	utilisation of the health system	semi or full inpatient care					x
86	yes	Krankenhausfälle chronischer Kreuzschmerz nach Wohnort Patient	Hospital cases of chronic low-back pain by patient's residence	Arbeitsgemeinschaft der Obersten Landesgesundheitsbehörden (AOLG). Indikatorensatz für die Gesundheitsberichterstattung der Länder. Düsseldorf: Ministerium für Gesundheit, Soziales, Frauen und Familie des Landes Nordrhein-Westfalen (Hrsg.); 2003, 3. Fassung.	a	2	utilisation of the health system	semi or full inpatient care						x
87	yes	Krankenhausfälle Diabetes mellitus nach Wohnort Patient	Hospital cases of diabetes mellitus by patient's residence	Arbeitsgemeinschaft der Obersten Landesgesundheitsbehörden (AOLG). Indikatorensatz für die Gesundheitsberichterstattung der Länder. Düsseldorf: Ministerium für Gesundheit, Soziales, Frauen und Familie des Landes Nordrhein-Westfalen (Hrsg.); 2003, 3. Fassung.	a	2	utilisation of the health system	semi or full inpatient care							x
88	yes	Krankenhausfälle bösartige Neubildungen nach Wohnort Patient	Hospital cases of dementia by patient's residence	Arbeitsgemeinschaft der Obersten Landesgesundheitsbehörden (AOLG). Indikatorensatz für die Gesundheitsberichterstattung der Länder. Düsseldorf: Ministerium für Gesundheit, Soziales, Frauen und Familie des Landes Nordrhein-Westfalen (Hrsg.); 2003, 3. Fassung.	a	2	utilisation of the health system	semi or full inpatient care				x
89	yes	Krankenhausfälle Herz-Kreislauf-Erkrankungen nach Wohnort Patient	Hospital cases of cardiovascular diseases by patient's residence	Arbeitsgemeinschaft der Obersten Landesgesundheitsbehörden (AOLG). Indikatorensatz für die Gesundheitsberichterstattung der Länder. Düsseldorf: Ministerium für Gesundheit, Soziales, Frauen und Familie des Landes Nordrhein-Westfalen (Hrsg.); 2003, 3. Fassung.	a	2	utilisation of the health system	semi or full inpatient care	x	x	x	x	x	x	x
90	yes	Krankenhausfälle Psychische und Verhaltensstörungen nach Wohnort Patient	Hospital cases of mental and behavioural disorders by patient's residence	Arbeitsgemeinschaft der Obersten Landesgesundheitsbehörden (AOLG). Indikatorensatz für die Gesundheitsberichterstattung der Länder. Düsseldorf: Ministerium für Gesundheit, Soziales, Frauen und Familie des Landes Nordrhein-Westfalen (Hrsg.); 2003, 3. Fassung.	a	2	utilisation of the health system	semi or full inpatient care	x	x
91	no	Krankenhaushäufigkeit (je 1.000 Einwohner) nach Fachabteilung und Standort Krankenhaus (Anorexia nervosa)	Hospital cases (per 1,000 inhabitants) by specialist department and hospital location (anorexia nervosa)	Arbeitsgemeinschaft der Obersten Landesgesundheitsbehörden (AOLG). Indikatorensatz für die Gesundheitsberichterstattung der Länder. Düsseldorf: Ministerium für Gesundheit, Soziales, Frauen und Familie des Landes Nordrhein-Westfalen (Hrsg.); 2003, 3. Fassung.	a	-	utilisation of the health system	semi or full inpatient care	x
92	yes	Krankenhaushäufigkeit (je 1.000 Einwohner) nach Fachabteilung und Standort Krankenhaus (Depression)	Hospital cases (per 1,000 inhabitants) by specialist department and hospital location (depression)	Arbeitsgemeinschaft der Obersten Landesgesundheitsbehörden (AOLG). Indikatorensatz für die Gesundheitsberichterstattung der Länder. Düsseldorf: Ministerium für Gesundheit, Soziales, Frauen und Familie des Landes Nordrhein-Westfalen (Hrsg.); 2003, 3. Fassung.	a	2	utilisation of the health system	semi or full inpatient care		x
93	yes	Krankenhaushäufigkeit (je 1.000 Einwohner) nach Fachabteilung und Standort Krankenhaus (Demenz)	Hospital cases (per 1,000 inhabitants) by specialist department and hospital location (dementia)	Arbeitsgemeinschaft der Obersten Landesgesundheitsbehörden (AOLG). Indikatorensatz für die Gesundheitsberichterstattung der Länder. Düsseldorf: Ministerium für Gesundheit, Soziales, Frauen und Familie des Landes Nordrhein-Westfalen (Hrsg.); 2003, 3. Fassung.	a	2	utilisation of the health system	semi or full inpatient care			x
94	yes	Krankenhaushäufigkeit (je 1.000 Einwohner) nach Fachabteilung und Standort Krankenhaus (Darmkrebs)	Hospital cases (per 1,000 inhabitants) by specialist department and hospital location (colorectal cancer)	Arbeitsgemeinschaft der Obersten Landesgesundheitsbehörden (AOLG). Indikatorensatz für die Gesundheitsberichterstattung der Länder. Düsseldorf: Ministerium für Gesundheit, Soziales, Frauen und Familie des Landes Nordrhein-Westfalen (Hrsg.); 2003, 3. Fassung.	a	2	utilisation of the health system	semi or full inpatient care				x
95	yes	Krankenhaushäufigkeit (je 1.000 Einwohner) nach Fachabteilung und Standort Krankenhaus (Schlaganfall)	Hospital cases (per 1,000 inhabitants) by specialist department and hospital location (apoplexia)	Arbeitsgemeinschaft der Obersten Landesgesundheitsbehörden (AOLG). Indikatorensatz für die Gesundheitsberichterstattung der Länder. Düsseldorf: Ministerium für Gesundheit, Soziales, Frauen und Familie des Landes Nordrhein-Westfalen (Hrsg.); 2003, 3. Fassung.	a	2	utilisation of the health system	semi or full inpatient care					x
96	yes	Krankenhaushäufigkeit (je 1.000 Einwohner) nach Fachabteilung und Standort Krankenhaus (Chronischer Kreuzschmerz)	Hospital cases (per 1,000 inhabitants) by specialist department and hospital location (low-back pain)	Arbeitsgemeinschaft der Obersten Landesgesundheitsbehörden (AOLG). Indikatorensatz für die Gesundheitsberichterstattung der Länder. Düsseldorf: Ministerium für Gesundheit, Soziales, Frauen und Familie des Landes Nordrhein-Westfalen (Hrsg.); 2003, 3. Fassung.	a	2	utilisation of the health system	semi or full inpatient care						x
97	yes	Krankenhaushäufigkeit (je 1.000 Einwohner) nach Fachabteilung und Standort Krankenhaus (Diabetes mellitus Typ 1 und 2)	Hospital cases (per 1,000 inhabitants) by specialist department and hospital location (type 1 and 2 diabetes mellitus)	Arbeitsgemeinschaft der Obersten Landesgesundheitsbehörden (AOLG). Indikatorensatz für die Gesundheitsberichterstattung der Länder. Düsseldorf: Ministerium für Gesundheit, Soziales, Frauen und Familie des Landes Nordrhein-Westfalen (Hrsg.); 2003, 3. Fassung.	a	2	utilisation of the health system	semi or full inpatient care							x
98	no	Belegungs- und Berechnungstage im Krankenhaus	Occupancy/billing days in hospital	Arbeitsgemeinschaft der Obersten Landesgesundheitsbehörden (AOLG). Indikatorensatz für die Gesundheitsberichterstattung der Länder. Düsseldorf: Ministerium für Gesundheit, Soziales, Frauen und Familie des Landes Nordrhein-Westfalen (Hrsg.); 2003, 3. Fassung.	a	-	utilisation of the health system	semi or full inpatient care	x	x	x	x	x	x	x
99	no	Bettenauslastung im Krankenhaus	Occupancy rate in hospital	Arbeitsgemeinschaft der Obersten Landesgesundheitsbehörden (AOLG). Indikatorensatz für die Gesundheitsberichterstattung der Länder. Düsseldorf: Ministerium für Gesundheit, Soziales, Frauen und Familie des Landes Nordrhein-Westfalen (Hrsg.); 2003, 3. Fassung.	a	-	utilisation of the health system	semi or full inpatient care	x	x	x	x	x	x	x
100	no	Krankenhausverweildauer Anorexia nervosa	Length of stay in hospital - anorexia nervosa	Arbeitsgemeinschaft der Obersten Landesgesundheitsbehörden (AOLG). Indikatorensatz für die Gesundheitsberichterstattung der Länder. Düsseldorf: Ministerium für Gesundheit, Soziales, Frauen und Familie des Landes Nordrhein-Westfalen (Hrsg.); 2003, 3. Fassung.	a	-	utilisation of the health system	semi or full inpatient care	x
101	yes	Krankenhausverweildauer Depression	Length of stay in hospital - depression	Arbeitsgemeinschaft der Obersten Landesgesundheitsbehörden (AOLG). Indikatorensatz für die Gesundheitsberichterstattung der Länder. Düsseldorf: Ministerium für Gesundheit, Soziales, Frauen und Familie des Landes Nordrhein-Westfalen (Hrsg.); 2003, 3. Fassung.	a	2	utilisation of the health system	semi or full inpatient care		x
102	no	Krankenhausverweildauer Demenz	Length of stay in hospital - dementia	Arbeitsgemeinschaft der Obersten Landesgesundheitsbehörden (AOLG). Indikatorensatz für die Gesundheitsberichterstattung der Länder. Düsseldorf: Ministerium für Gesundheit, Soziales, Frauen und Familie des Landes Nordrhein-Westfalen (Hrsg.); 2003, 3. Fassung.	a	-	utilisation of the health system	semi or full inpatient care			x
103	no	Krankenhausverweildauer Darmkrebs	Length of stay in hospital - colorectal cancer	Arbeitsgemeinschaft der Obersten Landesgesundheitsbehörden (AOLG). Indikatorensatz für die Gesundheitsberichterstattung der Länder. Düsseldorf: Ministerium für Gesundheit, Soziales, Frauen und Familie des Landes Nordrhein-Westfalen (Hrsg.); 2003, 3. Fassung.	a	-	utilisation of the health system	semi or full inpatient care				x
104	yes	Krankenhausverweildauer Schlaganfall	Length of stay in hospital - apoplexia	Arbeitsgemeinschaft der Obersten Landesgesundheitsbehörden (AOLG). Indikatorensatz für die Gesundheitsberichterstattung der Länder. Düsseldorf: Ministerium für Gesundheit, Soziales, Frauen und Familie des Landes Nordrhein-Westfalen (Hrsg.); 2003, 3. Fassung.	a	2	utilisation of the health system	semi or full inpatient care					x
105	no	Krankenhausverweildauer Chronischer Kreuzschmerz	Length of stay in hospital - low-back pain	Arbeitsgemeinschaft der Obersten Landesgesundheitsbehörden (AOLG). Indikatorensatz für die Gesundheitsberichterstattung der Länder. Düsseldorf: Ministerium für Gesundheit, Soziales, Frauen und Familie des Landes Nordrhein-Westfalen (Hrsg.); 2003, 3. Fassung.	a	-	utilisation of the health system	semi or full inpatient care						x
106	no	Krankenhausverweildauer Diabetes mellitus Typ 1 und 2	Length of stay in hospital - type 1 and 2 diabetes mellitus	Arbeitsgemeinschaft der Obersten Landesgesundheitsbehörden (AOLG). Indikatorensatz für die Gesundheitsberichterstattung der Länder. Düsseldorf: Ministerium für Gesundheit, Soziales, Frauen und Familie des Landes Nordrhein-Westfalen (Hrsg.); 2003, 3. Fassung.	a	-	utilisation of the health system	semi or full inpatient care							x
107	no	Fallzahl Patienten mit Anorexia nervosa in Rehabilitationseinrichtungen	Number of cases with anorexia nervosa in rehabilitation facilities	Arbeitsgemeinschaft der Obersten Landesgesundheitsbehörden (AOLG). Indikatorensatz für die Gesundheitsberichterstattung der Länder. Düsseldorf: Ministerium für Gesundheit, Soziales, Frauen und Familie des Landes Nordrhein-Westfalen (Hrsg.); 2003, 3. Fassung.	a	-	utilisation of the health system	semi or full inpatient care	x
108	no	Fallzahl Patienten mit Demenz in Rehabilitationseinrichtungen	Number of cases with dementia in rehabilitation facilities	Arbeitsgemeinschaft der Obersten Landesgesundheitsbehörden (AOLG). Indikatorensatz für die Gesundheitsberichterstattung der Länder. Düsseldorf: Ministerium für Gesundheit, Soziales, Frauen und Familie des Landes Nordrhein-Westfalen (Hrsg.); 2003, 3. Fassung.	a	-	utilisation of the health system	semi or full inpatient care			x
109	no	Fallzahl Darmkrebspatienten in Rehabilitationseinrichtungen	Number of cases with colorectal cancer in rehabilitation facilities	Arbeitsgemeinschaft der Obersten Landesgesundheitsbehörden (AOLG). Indikatorensatz für die Gesundheitsberichterstattung der Länder. Düsseldorf: Ministerium für Gesundheit, Soziales, Frauen und Familie des Landes Nordrhein-Westfalen (Hrsg.); 2003, 3. Fassung.	a	-	utilisation of the health system	semi or full inpatient care				x
110	yes	Fallzahl Schlaganfallpatienten in Rehabilitationseinrichtungen	Number of cases with apoplexia in rehabilitation facilities	Arbeitsgemeinschaft der Obersten Landesgesundheitsbehörden (AOLG). Indikatorensatz für die Gesundheitsberichterstattung der Länder. Düsseldorf: Ministerium für Gesundheit, Soziales, Frauen und Familie des Landes Nordrhein-Westfalen (Hrsg.); 2003, 3. Fassung.	a	2	utilisation of the health system	semi or full inpatient care					x
111	yes	Fallzahl Patienten mit Diabetes mellitus Typ 1 und 2 in Rehabilitationseinrichtungen	Number of cases with type 1 or type 2 diabetes in rehabilitation facilities	Arbeitsgemeinschaft der Obersten Landesgesundheitsbehörden (AOLG). Indikatorensatz für die Gesundheitsberichterstattung der Länder. Düsseldorf: Ministerium für Gesundheit, Soziales, Frauen und Familie des Landes Nordrhein-Westfalen (Hrsg.); 2003, 3. Fassung.	a	2	utilisation of the health system	semi or full inpatient care							x
112	yes	Fallzahl Patienten mit chronischem Kreuzschmerz in Rehabilitationseinrichtungen	Number of cases with chronic low-back pain in rehabilitation facilities	Arbeitsgemeinschaft der Obersten Landesgesundheitsbehörden (AOLG). Indikatorensatz für die Gesundheitsberichterstattung der Länder. Düsseldorf: Ministerium für Gesundheit, Soziales, Frauen und Familie des Landes Nordrhein-Westfalen (Hrsg.); 2003, 3. Fassung.	a	0	utilisation of the health system	semi or full inpatient care						x
113	yes	Fallzahl Patienten mit Depression in Rehabilitationseinrichtungen	Number of cases with depression in rehabilitation facilities	Arbeitsgemeinschaft der Obersten Landesgesundheitsbehörden (AOLG). Indikatorensatz für die Gesundheitsberichterstattung der Länder. Düsseldorf: Ministerium für Gesundheit, Soziales, Frauen und Familie des Landes Nordrhein-Westfalen (Hrsg.); 2003, 3. Fassung.	a	2	utilisation of the health system	semi or full inpatient care		x
114	no	Fallzahl Patienten mit Anorexia nervosa in Rehabilitationseinrichtungen mit Direktaufnahme aus dem Krankenhaus	Number of cases with anorexia nervosa in rehabilitation facilities with direct admission from hospital	Arbeitsgemeinschaft der Obersten Landesgesundheitsbehörden (AOLG). Indikatorensatz für die Gesundheitsberichterstattung der Länder. Düsseldorf: Ministerium für Gesundheit, Soziales, Frauen und Familie des Landes Nordrhein-Westfalen (Hrsg.); 2003, 3. Fassung.	a	-	utilisation of the health system	semi or full inpatient care	x
115	no	Fallzahl Patienten mit Demenz in Rehabilitationseinrichtungen mit Direktaufnahme aus dem Krankenhaus	Number of cases with dementia in rehabilitation facilities with direct admission from hospital	Arbeitsgemeinschaft der Obersten Landesgesundheitsbehörden (AOLG). Indikatorensatz für die Gesundheitsberichterstattung der Länder. Düsseldorf: Ministerium für Gesundheit, Soziales, Frauen und Familie des Landes Nordrhein-Westfalen (Hrsg.); 2003, 3. Fassung.	a	-	utilisation of the health system	semi or full inpatient care			x
116	yes	Fallzahl Patienten mit Darmkrebs in Rehabilitationseinrichtungen mit Direktaufnahme aus dem Krankenhaus	Number of cases with colorectal cancer in rehabilitation facilities with direct admission from hospital	Arbeitsgemeinschaft der Obersten Landesgesundheitsbehörden (AOLG). Indikatorensatz für die Gesundheitsberichterstattung der Länder. Düsseldorf: Ministerium für Gesundheit, Soziales, Frauen und Familie des Landes Nordrhein-Westfalen (Hrsg.); 2003, 3. Fassung.	a	2	utilisation of the health system	semi or full inpatient care				x
117	yes	Fallzahl Patienten mit Schlaganfall in Rehabilitationseinrichtungen mit Direktaufnahme aus dem Krankenhaus	Number of cases with apoplexia in rehabilitation facilities with direct admission from hospital	Arbeitsgemeinschaft der Obersten Landesgesundheitsbehörden (AOLG). Indikatorensatz für die Gesundheitsberichterstattung der Länder. Düsseldorf: Ministerium für Gesundheit, Soziales, Frauen und Familie des Landes Nordrhein-Westfalen (Hrsg.); 2003, 3. Fassung.	a	2	utilisation of the health system	semi or full inpatient care					x
118	no	Fallzahl Patienten mit Diabetes mellitus Typ 1 und 2 in Rehabilitationseinrichtungen mit Direktaufnahme aus dem Krankenhaus	Number of cases with type 1 and 2 diabetes mellitus in rehabilitation facilities with direct admission from hospital	Arbeitsgemeinschaft der Obersten Landesgesundheitsbehörden (AOLG). Indikatorensatz für die Gesundheitsberichterstattung der Länder. Düsseldorf: Ministerium für Gesundheit, Soziales, Frauen und Familie des Landes Nordrhein-Westfalen (Hrsg.); 2003, 3. Fassung.	a	-	utilisation of the health system	semi or full inpatient care							x
119	no	Fallzahl Patienten mit chronischem Kreuzschmerz in Rehabilitationseinrichtungen mit Direktaufnahme aus dem Krankenhaus	Number of cases with chronic low-back pain in rehabilitation facilities with direct admission from hospital	Arbeitsgemeinschaft der Obersten Landesgesundheitsbehörden (AOLG). Indikatorensatz für die Gesundheitsberichterstattung der Länder. Düsseldorf: Ministerium für Gesundheit, Soziales, Frauen und Familie des Landes Nordrhein-Westfalen (Hrsg.); 2003, 3. Fassung.	a	-	utilisation of the health system	semi or full inpatient care						x
120	no	Fallzahl Patienten mit Depression in Rehabilitationseinrichtungen mit Direktaufnahme aus dem Krankenhaus	Number of cases with depression in rehabilitation facilities with direct admission from hospital	Arbeitsgemeinschaft der Obersten Landesgesundheitsbehörden (AOLG). Indikatorensatz für die Gesundheitsberichterstattung der Länder. Düsseldorf: Ministerium für Gesundheit, Soziales, Frauen und Familie des Landes Nordrhein-Westfalen (Hrsg.); 2003, 3. Fassung.	a	-	utilisation of the health system	semi or full inpatient care		x
121	no	Verweildauer Patienten mit Anorexia nervosa in einer Rehabilitationseinrichtung	Length of stay of patients with anorexia nervosa in a rehabilitation facility	Arbeitsgemeinschaft der Obersten Landesgesundheitsbehörden (AOLG). Indikatorensatz für die Gesundheitsberichterstattung der Länder. Düsseldorf: Ministerium für Gesundheit, Soziales, Frauen und Familie des Landes Nordrhein-Westfalen (Hrsg.); 2003, 3. Fassung.	a	-	utilisation of the health system	semi or full inpatient care	x
122	no	Verweildauer Patienten mit Demenz in einer Rehabilitationseinrichtung	Length of stay of patients with dementia in a rehabilitation facility	Arbeitsgemeinschaft der Obersten Landesgesundheitsbehörden (AOLG). Indikatorensatz für die Gesundheitsberichterstattung der Länder. Düsseldorf: Ministerium für Gesundheit, Soziales, Frauen und Familie des Landes Nordrhein-Westfalen (Hrsg.); 2003, 3. Fassung.	a	-	utilisation of the health system	semi or full inpatient care			x
123	no	Verweildauer Patienten mit Darmkrebs in einer Rehabilitationseinrichtung	Length of stay of patients with colorectal cancer in a rehabilitation facility	Arbeitsgemeinschaft der Obersten Landesgesundheitsbehörden (AOLG). Indikatorensatz für die Gesundheitsberichterstattung der Länder. Düsseldorf: Ministerium für Gesundheit, Soziales, Frauen und Familie des Landes Nordrhein-Westfalen (Hrsg.); 2003, 3. Fassung.	a	-	utilisation of the health system	semi or full inpatient care				x
124	yes	Verweildauer Patienten mit Schlaganfall in einer Rehabilitationseinrichtung	Length of stay of patients with apoplexia in a rehabilitation facility	Arbeitsgemeinschaft der Obersten Landesgesundheitsbehörden (AOLG). Indikatorensatz für die Gesundheitsberichterstattung der Länder. Düsseldorf: Ministerium für Gesundheit, Soziales, Frauen und Familie des Landes Nordrhein-Westfalen (Hrsg.); 2003, 3. Fassung.	a	2	utilisation of the health system	semi or full inpatient care					x
125	yes	Verweildauer Patienten mit Diabetes mellitus Typ 1 und 2 in einer Rehabilitationseinrichtung	Length of stay of patients with type 1 and 2 diabetes mellitus in a rehabilitation facility	Arbeitsgemeinschaft der Obersten Landesgesundheitsbehörden (AOLG). Indikatorensatz für die Gesundheitsberichterstattung der Länder. Düsseldorf: Ministerium für Gesundheit, Soziales, Frauen und Familie des Landes Nordrhein-Westfalen (Hrsg.); 2003, 3. Fassung.	a	2	utilisation of the health system	semi or full inpatient care							x
126	no	Verweildauer Patienten mit chronischem Kreuzschmerz in einer Rehabilitationseinrichtung	Length of stay of patients with chronic low-back pain in a rehabilitation facility	Arbeitsgemeinschaft der Obersten Landesgesundheitsbehörden (AOLG). Indikatorensatz für die Gesundheitsberichterstattung der Länder. Düsseldorf: Ministerium für Gesundheit, Soziales, Frauen und Familie des Landes Nordrhein-Westfalen (Hrsg.); 2003, 3. Fassung.	a	-	utilisation of the health system	semi or full inpatient care						x
127	yes	Verweildauer Patienten mit Depression in einer Rehabilitationseinrichtung	Length of stay of patients with depression in a rehabilitation facility	Arbeitsgemeinschaft der Obersten Landesgesundheitsbehörden (AOLG). Indikatorensatz für die Gesundheitsberichterstattung der Länder. Düsseldorf: Ministerium für Gesundheit, Soziales, Frauen und Familie des Landes Nordrhein-Westfalen (Hrsg.); 2003, 3. Fassung.	a	2	utilisation of the health system	semi or full inpatient care		x
128	yes	Auslastung verfügbarer Plätze in stationären Pflegeeinrichtungen in Prozent	Occupancy rate in percent of available places in residential nursing care facilities	Statistisches Bundesamt (Hrsg.). Pflegestatistik 2013, Pflege im Rahmen der Pflegeversicherung, Deutschlandergebnisse. Wiesbaden. 2015.	d	2	utilisation of the health system	semi or full inpatient care	x	x	x	x	x	x	x
129	yes	PKW Fahrtzeiten zu Arztpraxen der ambulanten Versorgung	Car travel time to medical practices	request of indicators from three local public health authorities of project group	f	0	health system performance	accessibility	x	x	x	x	x	x	x
130	no	ÖPNV Fahrtzeiten zu Arztpraxen der ambulanten Versorgung (Fahrplandaten)	Public transport travel time to medical practices (according to schedule)	request of indicators from three local public health authorities of project group	f	-	health system performance	accessibility	x	x	x	x	x	x	x
131	yes	Schlaganfallpatienten mit rascher Aufnahme gemäß Helsingborg-Deklaration	Apoplexia patients with prompt admission according to the declaration of Helsingborg	Arbeitsgruppe QS Schlaganfall. Qualitätsindikatoren-Datenbank 2015 Modul 80/1 Schlaganfallversorgung (inkl. Pflege) Baden-Württemberg. Stuttgart: GeQiK Geschäftsstelle Qualitätssicherung im Krankenhaus; 2016. QI-DB 2015 Version 2.0.	b	2	health system performance	accessibility					x
132	yes	Door-to-needle-time bei Schlaganfallpatienten	Door-to-needle-time in apoplexia patients	Arbeitsgruppe QS Schlaganfall. Qualitätsindikatoren-Datenbank 2015 Modul 80/1 Schlaganfallversorgung (inkl. Pflege) Baden-Württemberg. Stuttgart: GeQiK Geschäftsstelle Qualitätssicherung im Krankenhaus; 2016. QI-DB 2015 Version 2.0.	b	2	health system performance	accessibility					x
133	no	Anteil der eingeschriebenen Hausärzte in regionalen Versorgungsmodellen	Proportion of general practitioners enrolled in regional care models	Chenot J-F. Band C4 Rückenschmerz, Qualitätsindikatoren für die Behandlung von Patienten mit Rückenschmerzen. In: Szecsenyi, Broge, Stock (Hrsg.) QiSA - Das Indikatorensystem für die ambulante Versorgung. Berlin: KomPart Verlagsgesellschaft mbH & Co. KG; 2010.	a	-	health system performance	accessibility	x	x	x	x	x	x	x
134	no	Arztfluktuation in regionalen Versorgungsmodellen	Physician turnover in regional care models	Chenot J-F. Band C4 Rückenschmerz, Qualitätsindikatoren für die Behandlung von Patienten mit Rückenschmerzen. In: Szecsenyi, Broge, Stock (Hrsg.) QiSA - Das Indikatorensystem für die ambulante Versorgung. Berlin: KomPart Verlagsgesellschaft mbH & Co. KG; 2010.	a	-	health system performance	accessibility	x	x	x	x	x	x	x
135	no	Zahl der eingeschriebenen Versicherten je Hausarzt in regionalen Versorgungsmodellen	Number of enrolled insurant per general practitioner in regional care models	Chenot J-F. Band C4 Rückenschmerz, Qualitätsindikatoren für die Behandlung von Patienten mit Rückenschmerzen. In: Szecsenyi, Broge, Stock (Hrsg.) QiSA - Das Indikatorensystem für die ambulante Versorgung. Berlin: KomPart Verlagsgesellschaft mbH & Co. KG; 2010.	a	-	health system performance	accessibility	x	x	x	x	x	x	x
136	no	Anteil der Patienten in regionalen Versorgungsmodellen mit Einhaltung der vereinbarten Wartezeit	Proportion of patients in regional care models with adherence to concerted waiting time	Chenot J-F. Band C4 Rückenschmerz, Qualitätsindikatoren für die Behandlung von Patienten mit Rückenschmerzen. In: Szecsenyi, Broge, Stock (Hrsg.) QiSA - Das Indikatorensystem für die ambulante Versorgung. Berlin: KomPart Verlagsgesellschaft mbH & Co. KG; 2010.	a	-	health system performance	accessibility	x	x	x	x	x	x	x
137	no	Beurteilung der Erreichbarkeit der Ärzte in regionalen Versorgungsmodellen aus Sicht der eingeschriebenen Versicherten	Accessibility of physicians in regional care models from the perspective of enrolled insurant	Chenot J-F. Band C4 Rückenschmerz, Qualitätsindikatoren für die Behandlung von Patienten mit Rückenschmerzen. In: Szecsenyi, Broge, Stock (Hrsg.) QiSA - Das Indikatorensystem für die ambulante Versorgung. Berlin: KomPart Verlagsgesellschaft mbH & Co. KG; 2010.	a	-	health system performance	accessibility	x	x	x	x	x	x	x
138	no	Anteil der Wochenstunden, an denen mindestens eine hausärztliche Praxis in regionalen Versorgungsmodellen geöffnet ist	Proportion of weekly hours with at least one open general practice enrolled in a regional care model	Chenot J-F. Band C4 Rückenschmerz, Qualitätsindikatoren für die Behandlung von Patienten mit Rückenschmerzen. In: Szecsenyi, Broge, Stock (Hrsg.) QiSA - Das Indikatorensystem für die ambulante Versorgung. Berlin: KomPart Verlagsgesellschaft mbH & Co. KG; 2010.	a	-	health system performance	accessibility	x	x	x	x	x	x	x
139	yes	Anteil der Versicherten ab 55 Jahren mit Beratung zum Darmkrebs-Früherkennungsprogramm	Proportion of insurant aged 55 and over with consultation about colorectal cancer early detection program	Ludt S, Glassen K, Wiesemann A, Szecsenyi J. Band E2, Krebsfrüherkennung, Qualitätsindikatoren zur Früherkennung von Krebserkrankungen. In: Szecsenyi, Broge, Stock (Hrsg.) QISA - Das Indikatorensystem für die ambulante Versorgung. Berlin: KomPart Verlagsgesellschaft mbH & Co. KG; 2010.	a	2	health system performance	accessibility				x
140	yes	Anteil der Versicherten ab 55 Jahren mit durchgeführten Darmkrebs-Früherkennungsuntersuchungen	Proportion of insurant aged 55 and over having undergone colorectal cancer screening	Ludt S, Glassen K, Wiesemann A, Szecsenyi J. Band E2, Krebsfrüherkennung, Qualitätsindikatoren zur Früherkennung von Krebserkrankungen. In: Szecsenyi, Broge, Stock (Hrsg.) QISA - Das Indikatorensystem für die ambulante Versorgung. Berlin: KomPart Verlagsgesellschaft mbH & Co. KG; 2010.	a	2	health system performance	accessibility				x
141	yes	Anteil der Patienten mit einem diagnostischen Gespräch zur Abklärung psychosozialer Belastungen und psychischer Komorbidität	Proportion of patients with a diagnostic interview for psychosocial stress and psychic comorbidities assessment	Leitlinienprogramm Onkologie (Deutsche Krebsgesellschaft, Deutsche Krebshilfe, AWMF). S3-Leitlinie Psychoonkologische Diagnostik, Beratung und Behandlung von erwachsenen Krebspatienten, Version 1.1, Langversion, AWMF Registernummer 032/051OL. 2014.	c	0	health system performance	accessibility				x
142	yes	Anteil der Patienten mit Angebot einer psychotherapeutischen Einzel- und/oder Gruppenintervention	Proportion of patients who were offered a psychotherapeutic individual or group intervention	Leitlinienprogramm Onkologie (Deutsche Krebsgesellschaft, Deutsche Krebshilfe, AWMF). S3-Leitlinie Psychoonkologische Diagnostik, Beratung und Behandlung von erwachsenen Krebspatienten, Version 1.1, Langversion, AWMF Registernummer 032/051OL. 2014.	c	0	health system performance	accessibility				x
143	no	Anteil der Patienten mit Angebot einer psychosozialen Beratung	Proportion of patients who were offered psychosocial consultation	Leitlinienprogramm Onkologie (Deutsche Krebsgesellschaft, Deutsche Krebshilfe, AWMF). S3-Leitlinie Psychoonkologische Diagnostik, Beratung und Behandlung von erwachsenen Krebspatienten, Version 1.1, Langversion, AWMF Registernummer 032/051OL. 2014.	c	-	health system performance	accessibility				x
144	yes	Anteil der Patienten, für die das Angebot eines strukturierten Schulungsprogrammes unmittelbar nach Diagnosestellung des Diabetes dokumentiert ist	Proportion of patients where the offering of a structured training program immediately after diagnoses of diabetes is documented	Bundesärztekammer (BÄK), Kassenärztliche Bundesvereinigung (KBV), Arbeitsgemeinschaft der Wissenschaftlichen Medizinischen Fachgesellschaften (AWMF) (2012): "Nationale VersorgungsLeitlinie Diabetes – Strukturierte Schulungsprogramme" – Langfassung, 1. Auflage. Version 3.	c	0	health system performance	accessibility							x
145	yes	Anteil der Patienten, für die das Angebot eines strukturierten Schulungsprogrammes nach Änderung des Therapieregimes im Verlauf der Erkrankung dokumentiert ist	Proportion of patients where the offering of a structured training program after changing the therapeutic regimen is documented	Bundesärztekammer (BÄK), Kassenärztliche Bundesvereinigung (KBV), Arbeitsgemeinschaft der Wissenschaftlichen Medizinischen Fachgesellschaften (AWMF) (2012): "Nationale VersorgungsLeitlinie Diabetes – Strukturierte Schulungsprogramme" – Langfassung, 1. Auflage. Version 3.	c	0	health system performance	accessibility							x
146	yes	Typ-2-Diabetiker mit Prüfung des Schulungsbedarfes	Type 2 diabetics with examination of need for training	Glassen K, Urban E, Miksch A, Szecsenyi J. Band C2 Diabetes mellitus Typ 2, Qualitätsindikatoren für die Behandlung von Patienten mit Diabetes mellitus Typ 2. In: Szecsenyi, Broge, Stock (Hrsg.) QISA - Das Indikatorensystem für die ambulante Versorgung. Berlin: KomPart Verlagsgesellschaft mbH & Co. KG; 2011.	a	0	health system performance	patient centeredness							x
147	yes	Qualität und Verfügbarkeit von Informationen zum Versorgungsmodell und zu krankheitsspezifischen Themen für die Versicherten	Quality and availability of information on the care model and disease-specific topics for insurant	Chenot J-F. Band C4 Rückenschmerz, Qualitätsindikatoren für die Behandlung von Patienten mit Rückenschmerzen. In: Szecsenyi, Broge, Stock (Hrsg.) QiSA - Das Indikatorensystem für die ambulante Versorgung. Berlin: KomPart Verlagsgesellschaft mbH & Co. KG; 2010.	a	0	health system performance	patient centeredness	x	x	x	x	x	x	x
148	no	Anteil der Patienten mit Rückenschmerzen, die eine schriftliche Information zu Rückenschmerzen erhalten	Proportion of patients with low-back pain receiving written information on low-back pain	Chenot J-F. Band C4 Rückenschmerz, Qualitätsindikatoren für die Behandlung von Patienten mit Rückenschmerzen. In: Szecsenyi, Broge, Stock (Hrsg.) QiSA - Das Indikatorensystem für die ambulante Versorgung. Berlin: KomPart Verlagsgesellschaft mbH & Co. KG; 2010.	a	-	health system performance	patient centeredness						x
149	no	Anteil der Patienten mit Rückenschmerzen, die eine schriftliche Information über das lokale Sport- und Bewegungsangebot erhalten	Proportion of patients with low-back pain receiving written information on local sports and exercise offers	Chenot J-F. Band C4 Rückenschmerz, Qualitätsindikatoren für die Behandlung von Patienten mit Rückenschmerzen. In: Szecsenyi, Broge, Stock (Hrsg.) QiSA - Das Indikatorensystem für die ambulante Versorgung. Berlin: KomPart Verlagsgesellschaft mbH & Co. KG; 2010.	a	-	health system performance	patient centeredness						x
150	yes	Patientenaufklärung/-information zu Selbsthilfe und Angehörigengruppen bei Patienten mit Depression	Patient information on self help and relatives` groups in patients with depression	Schulz S, Freytag A, Chenot R, Szecsenyi J, Andres E, Gensichen J. Band C6 Depression, Qualitätsindikatoren für die Versorgung von Patienten mit Depression. In: QISA – Das Qualitätsindikatorensystem für die ambulante Versorgung. Berlin: KomPart Verlagsgesellschaft mBh & Co. KG; 2013.	a	0	health system performance	patient centeredness		x
151	yes	Versicherte mit Beratung zu körperlicher Aktivität	Insurant with consultation on physical activity	Ludt S, Glassen K, Wiesemann A, Szecsenyi J. Band E1, Prävention, Qualitätsindikatoren für die Vermeidung von Krankheiten. In: Szecsenyi, Broge, Stock (Hrsg.) QISA - Das Indikatorensystem für die ambulante Versorgung. Berlin: KomPart Verlagsgesellschaft mbH & Co. KG; 2009.	a	0	health system performance	patient centeredness	x	x	x	x	x	x	x
152	yes	Anteil übergewichtiger Versicherter mit erhaltener Ernährungsberatung	Proportion of obese insurant who received nutrition counselling	Ludt S, Glassen K, Wiesemann A, Szecsenyi J. Band E1, Prävention, Qualitätsindikatoren für die Vermeidung von Krankheiten. In: Szecsenyi, Broge, Stock (Hrsg.) QISA - Das Indikatorensystem für die ambulante Versorgung. Berlin: KomPart Verlagsgesellschaft mbH & Co. KG; 2009.	a	0	health system performance	patient centeredness	x	x	x	x	x	x	x
153	yes	Anteil Patienten, die Informationen über Unterstützungsangebote der Krebsselbsthilfegruppen/ Krebsselbsthilfeorganisationen erhalten haben	Proportion of patients who received information on existing cancer self help groups/organizations	Leitlinienprogramm Onkologie (Deutsche Krebsgesellschaft, Deutsche Krebshilfe, AWMF). S3-Leitlinie Psychoonkologische Diagnostik, Beratung und Behandlung von erwachsenen Krebspatienten, Version 1.1, Langversion, AWMF Registernummer 032/051OL. 2014.	c	0	health system performance	patient centeredness				x
154	yes	Anteil Ärztinnen/Ärzte und Pflegende mit Fort- und Weiterbildungsmaßnahmen zur Verbesserung ihrer kommunikativen Kompetenz	Proportion of physicians and nurses with advanced training to improve their communicative competence	Leitlinienprogramm Onkologie (Deutsche Krebsgesellschaft, Deutsche Krebshilfe, AWMF). S3-Leitlinie Psychoonkologische Diagnostik, Beratung und Behandlung von erwachsenen Krebspatienten, Version 1.1, Langversion, AWMF Registernummer 032/051OL. 2014.	c	0	health system performance	patient centeredness				x
155	no	Beenden von tumorspezifischen Maßnahmen in der Sterbephase	Termination of tumour-specific measures during dying phase	Leitlinienprogramm Onkologie (Deutsche Krebsgesellschaft, Deutsche Krebshilfe, AWMF). S3-Leitlinie Palliativmedizin für Patienten mit einer nicht heilbaren Krebserkrankung, Langversion 1.1, AWMF-Registernummer: 128/001OL. 2015	c	-	health system performance	patient centeredness				x
156	no	Beenden von medizinischen Maßnahmen in der Sterbephase	Termination of medical measures during dying phase	Leitlinienprogramm Onkologie (Deutsche Krebsgesellschaft, Deutsche Krebshilfe, AWMF). S3-Leitlinie Palliativmedizin für Patienten mit einer nicht heilbaren Krebserkrankung, Langversion 1.1, AWMF-Registernummer: 128/001OL. 2015	c	-	health system performance	patient centeredness				x
157	no	Anteil Patienten mit nicht heilbarer Krebserkrankung mit Gespräch über vorausschauende Versorgungsplanung bei Therapieplanung	Proportion of patients with incurable cancer who had a conversation about anticipatory care planning as part of therapy planning	Leitlinienprogramm Onkologie (Deutsche Krebsgesellschaft, Deutsche Krebshilfe, AWMF). S3-Leitlinie Palliativmedizin für Patienten mit einer nicht heilbaren Krebserkrankung, Langversion 1.1, AWMF-Registernummer: 128/001OL. 2015	c	-	health system performance	patient centeredness				x
158	no	Anteil Patienten mit nicht heilbarer Krebserkrankung mit Screening mittels validierter Tools (z.B. MIDOS und IPOS)	Proportion of patients with incurable cancer who were screened using validated tools (e.g. MIDOS and IPOS)	Leitlinienprogramm Onkologie (Deutsche Krebsgesellschaft, Deutsche Krebshilfe, AWMF). S3-Leitlinie Palliativmedizin für Patienten mit einer nicht heilbaren Krebserkrankung, Langversion 1.1, AWMF-Registernummer: 128/001OL. 2015	c	-	health system performance	patient centeredness				x
159	yes	Übergangszeit von stationär nach ambulant bei Patienten mit schwerer psychischer Erkrankung	Transfer-time from inpatient to outpatient care of persons with severe mental illness	Bauer E, Krohn R, Pöhlmann B, Kaufmann-Kolle P, Szecsenyi J, Bramesfeld A. Übergangszeiten und -raten von stationär nach ambulant in der Versorgung psychisch kranker Menschen in Baden-Württemberg. Psychiat Prax. 2014; 41(8):439-44.	e	2	health system performance	continuity	x	x
160	yes	Schlaganfallpatienten mit Weiterbehandlung in Reha-Klinik	Apoplexia patients with further treatment in a rehabilitation facility	Arbeitsgruppe QS Schlaganfall. Qualitätsindikatoren-Datenbank 2015 Modul 80/1 Schlaganfallversorgung (inkl. Pflege) Baden-Württemberg. Stuttgart: GeQiK Geschäftsstelle Qualitätssicherung im Krankenhaus; 2016. QI-DB 2015 Version 2.0.	b	2	health system performance	continuity					x
161	yes	Schlaganfallpatienten mit Pflegeüberleitungsbogen bei Entlassung	Apoplexia patients with care transition form at discharge	Arbeitsgruppe QS Schlaganfall. Qualitätsindikatoren-Datenbank 2015 Modul 80/1 Schlaganfallversorgung (inkl. Pflege) Baden-Württemberg. Stuttgart: GeQiK Geschäftsstelle Qualitätssicherung im Krankenhaus; 2016. QI-DB 2015 Version 2.0.	b	2	health system performance	continuity					x
162	yes	Anteil der Patienten mit Rückenschmerzen, die eine Heilmittelverordnung erhalten	Proportion of patients with back pain being prescribed non-pharmaceutical therapy	Chenot J-F. Band C4 Rückenschmerz, Qualitätsindikatoren für die Behandlung von Patienten mit Rückenschmerzen. In: Szecsenyi, Broge, Stock (Hrsg.) QiSA - Das Indikatorensystem für die ambulante Versorgung. Berlin: KomPart Verlagsgesellschaft mbH & Co. KG; 2010.	a	2	health system performance	continuity						x
163	yes	Anteil der Patienten mit Rückenschmerzen, die zum Spezialisten überwiesen werden	Proportion of patients with back pain being referred to a specialist	Chenot J-F. Band C4 Rückenschmerz, Qualitätsindikatoren für die Behandlung von Patienten mit Rückenschmerzen. In: Szecsenyi, Broge, Stock (Hrsg.) QiSA - Das Indikatorensystem für die ambulante Versorgung. Berlin: KomPart Verlagsgesellschaft mbH & Co. KG; 2010.	a	2	health system performance	continuity						x
164	yes	Anteil der Patienten mit Rückenschmerzen mit vier Wochen Arbeitsunfähigkeit, bei denen ein Antrag auf Rehabilitation gestellt wird	Proportion of patients with back pain with four weeks inability to work where a request/an application for rehabilitation was made	Chenot J-F. Band C4 Rückenschmerz, Qualitätsindikatoren für die Behandlung von Patienten mit Rückenschmerzen. In: Szecsenyi, Broge, Stock (Hrsg.) QiSA - Das Indikatorensystem für die ambulante Versorgung. Berlin: KomPart Verlagsgesellschaft mbH & Co. KG; 2010.	a	2	health system performance	continuity						x
165	yes	Patienten mit Depression, die durch den Hausarzt eine Empfehlung zur psychotherapeutischen Behandlung erhalten	Patients with depression receiving a recommendation for psychotherapeutic treatment from their general practitioner	Schulz S, Freytag A, Chenot R, Szecsenyi J, Andres E, Gensichen J. Band C6 Depression, Qualitätsindikatoren für die Versorgung von Patienten mit Depression. In: QISA – Das Qualitätsindikatorensystem für die ambulante Versorgung. Berlin: KomPart Verlagsgesellschaft mBh & Co. KG; 2013.	a	0	health system performance	continuity		x
166	yes	Patienten mit anhaltender Depression ohne spezifische Therapie	Patients with persisting depression without specific treatment	Schulz S, Freytag A, Chenot R, Szecsenyi J, Andres E, Gensichen J. Band C6 Depression, Qualitätsindikatoren für die Versorgung von Patienten mit Depression. In: QISA – Das Qualitätsindikatorensystem für die ambulante Versorgung. Berlin: KomPart Verlagsgesellschaft mBh & Co. KG; 2013.	a	2	health system performance	continuity		x
167	yes	Zahl der verschiedenen konsultierten Hausärzte je Versicherten	Number of different consulted general practitioners per insurant	Chenot J-F. Band C4 Rückenschmerz, Qualitätsindikatoren für die Behandlung von Patienten mit Rückenschmerzen. In: Szecsenyi, Broge, Stock (Hrsg.) QiSA - Das Indikatorensystem für die ambulante Versorgung. Berlin: KomPart Verlagsgesellschaft mbH & Co. KG; 2010.	a	2	health system performance	continuity	x	x	x	x	x	x	x
168	yes	Zahl der verschiedenen konsultierten Fachärzte je Versicherten	Number of different consulted specialist per insurant	Chenot J-F. Band C4 Rückenschmerz, Qualitätsindikatoren für die Behandlung von Patienten mit Rückenschmerzen. In: Szecsenyi, Broge, Stock (Hrsg.) QiSA - Das Indikatorensystem für die ambulante Versorgung. Berlin: KomPart Verlagsgesellschaft mbH & Co. KG; 2010.	a	2	health system performance	continuity	x	x	x	x	x	x	x
169	yes	Anteil der Facharztkonsultationen mit Überweisung für Versicherte	Proportion of specialist consultations with referral	Chenot J-F. Band C4 Rückenschmerz, Qualitätsindikatoren für die Behandlung von Patienten mit Rückenschmerzen. In: Szecsenyi, Broge, Stock (Hrsg.) QiSA - Das Indikatorensystem für die ambulante Versorgung. Berlin: KomPart Verlagsgesellschaft mbH & Co. KG; 2010.	a	2	health system performance	continuity	x	x	x	x	x	x	x
170	yes	Typ-2-Diabetiker mit jährlicher augenärztlicher Untersuchung	Type-2 diabetics with annual ophthalmologic examination	Glassen K, Urban E, Miksch A, Szecsenyi J. Band C2 Diabetes mellitus Typ 2, Qualitätsindikatoren für die Behandlung von Patienten mit Diabetes mellitus Typ 2. In: Szecsenyi, Broge, Stock (Hrsg.) QiSA - Das Indikatorensystem für die ambulante Versorgung. Berlin: KomPart Verlagsgesellschaft mbH & Co. KG; 2011.	a	2	health system performance	continuity							x
171	yes	Anteil der Palliativpatienten, für die ein Ansprechpartner dokumentiert ist	Proportion of palliative patients where a contact person is documented	Engeser P, Böhlen F, Chenot R, Band F1, Hausärztliche Palliativversorgung, Qualitätsindikatoren für die Versorgung von Schwerstkranken und Patienten an ihrem Lebensende. In: Szecsenyi, Broge, Stock (Hrsg.) QISA - Das Indikatorensystem für die ambulante Versorgung. Berlin: KomPart Verlagsgesellschaft mbH & Co. KG; 2010.	a	0	health system performance	continuity	x	x	x	x	x	x	x
172	no	Anteil der Krebspatienten mit Erstdiagnose, Rezidiv oder erster Fernmetastase, die Informationen über psychoonkologische Unterstützungsangebote erhalten haben	Proportion of cancer patients with initial diagnosis, relapse or first distant metastasis who received information on psycho-oncological support offers	Leitlinienprogramm Onkologie (Deutsche Krebsgesellschaft, Deutsche Krebshilfe, AWMF). S3-Leitlinie Psychoonkologische Diagnostik, Beratung und Behandlung von erwachsenen Krebspatienten, Version 1.1, Langversion, AWMF Registernummer 032/051OL. 2014.	c	-	health system performance	continuity				x
173	yes	Krankenhausfälle infolge ambulant sensitiver Diagnose	Hospital admissions for ambulatory care sensitive conditions	Sundmacher L, Schüttig W. Krankenhausaufenthalte infolge ambulant-sensitiver Diagnosen in Deutschland. In: Klauber J, Geraedts M, Friedrich J, Wasem J (Hrsg.): Schwerpunkt: Ambulant im Krankenhaus. Krankenhaus-Report, Bd. 2016. Stuttgart: Schattauer. S.149-160.	e	2	health system performance	effectiveness & efficiency	x	x	x	x	x	x	x
174	no	Anteil Patienten mit 4 Wochen andauerndem nichtspezifischem Kreuzschmerz trotz leitliniengerechter Maßnahmen, für die psychosoziale Risikofaktoren systematisch erfasst werden	Proportion of patients with four weeks persistent non-specific low-back pain despite guideline-based treatment for whom psychosocial risk factors are assessed systematically	Bundesärztekammer (BÄK), Kassenärztliche Bundesvereinigung (KBV), Arbeitsgemeinschaft der Wissenschaftlichen Medizinischen Fachgesellschaften (AWMF). Nationale VersorgungsLeitlinie Kreuzschmerz – Langfassung, 1. Auflage. Version 5. 2010, zuletzt verändert: Oktober 2015.	c	-	health system performance	effectiveness & efficiency						x
175	no	Anteil Patienten mit akutem Kreuzschmerz und ohne Hinweise auf „red flags“ nach Anamnese und klinischer Untersuchung ohne Veranlassung/Durchführung bildgebender Diagnostik	Proportion of patients with acute low-back pain without signs of red flags after anamnesis and clinical examination without medical imaging	Bundesärztekammer (BÄK), Kassenärztliche Bundesvereinigung (KBV), Arbeitsgemeinschaft der Wissenschaftlichen Medizinischen Fachgesellschaften (AWMF). Nationale VersorgungsLeitlinie Kreuzschmerz – Langfassung, 1. Auflage. Version 5. 2010, zuletzt verändert: Oktober 2015.	c	-	health system performance	effectiveness & efficiency						x
176	no	Anteil Patienten mit akutem nichtspezifischem Kreuzschmerz (0-6 Wochen) denen geraten wurde, körperliche Aktivität soweit wie möglich beizubehalten	Proportion of patients with acute non-specific low-back pain (0 to 6 weeks) who were advised to maintain physical activity as far as possible	Bundesärztekammer (BÄK), Kassenärztliche Bundesvereinigung (KBV), Arbeitsgemeinschaft der Wissenschaftlichen Medizinischen Fachgesellschaften (AWMF). Nationale VersorgungsLeitlinie Kreuzschmerz – Langfassung, 1. Auflage. Version 5. 2010, zuletzt verändert: Oktober 2015.	c	-	health system performance	effectiveness & efficiency						x
177	no	Anteil Patienten mit chronischem Kreuzschmerz und 3 Monaten kontinuierlicher Opioidtherapie, bei welchen die Opioidtherapie nach spätestens 3 Monaten reevaluiert wurde	Proportion of patients with chronic low-back pain and 3 months of continuous opioid therapy for whom opioid therapy was revaluated not later than 3 months	Bundesärztekammer (BÄK), Kassenärztliche Bundesvereinigung (KBV), Arbeitsgemeinschaft der Wissenschaftlichen Medizinischen Fachgesellschaften (AWMF). Nationale VersorgungsLeitlinie Kreuzschmerz – Langfassung, 1. Auflage. Version 5. 2010, zuletzt verändert: Oktober 2015.	c	-	health system performance	effectiveness & efficiency						x
178	no	Anteil Patienten mit akutem (0-6 Wochen) oder subakutem (6-12 Wochen) Kreuzschmerz, denen transdermale Opioide verordnet wurden	Proportion of patients with acute (0 to 6 weeks) or sub-acute (6 to 12 weeks) low-back pain who were prescribed transdermal opioids	Bundesärztekammer (BÄK), Kassenärztliche Bundesvereinigung (KBV), Arbeitsgemeinschaft der Wissenschaftlichen Medizinischen Fachgesellschaften (AWMF). Nationale VersorgungsLeitlinie Kreuzschmerz – Langfassung, 1. Auflage. Version 5. 2010, zuletzt verändert: Oktober 2015.	c	-	health system performance	effectiveness & efficiency						x
179	no	Anteil Patienten mit nichtspezifischen Kreuzschmerzen denen intravenös oder intramuskulär applizierbare Schmerzmittel, Glucocorticoide und Mischinfusionen verordnet wurden	Proportion of patients with non-specific low-back pain who were prescribed intravenously or intramuscularly administrable analgesics, glucocorticoids and mixed infusions	Bundesärztekammer (BÄK), Kassenärztliche Bundesvereinigung (KBV), Arbeitsgemeinschaft der Wissenschaftlichen Medizinischen Fachgesellschaften (AWMF). Nationale VersorgungsLeitlinie Kreuzschmerz – Langfassung, 1. Auflage. Version 5. 2010, zuletzt verändert: Oktober 2015.	c	-	health system performance	effectiveness & efficiency						x
180	no	Anteil Patienten mit nichtspezifischem Kreuzschmerz, die invasive Therapiemaßnahmen erhalten	Proportion of patients with non-specific low-back pain receiving invasive treatment	Bundesärztekammer (BÄK), Kassenärztliche Bundesvereinigung (KBV), Arbeitsgemeinschaft der Wissenschaftlichen Medizinischen Fachgesellschaften (AWMF). Nationale VersorgungsLeitlinie Kreuzschmerz – Langfassung, 1. Auflage. Version 5. 2010, zuletzt verändert: Oktober 2015.	c	-	health system performance	effectiveness & efficiency						x
181	yes	Anteil Patienten mit chronischem nichtspezifischem Kreuzschmerz und unzureichenden Therapieerfolgen mit weniger intensiven Therapieverfahren, die mittels eines multimodalen, multi- und interdisziplinären Programms/Rehabilitation behandelt werden	Proportion of patients with chronic non-specific low-back pain and insufficient therapeutic success using less intensive treatment methods who are treated by means of multimodal, multi- and interdisciplinary programs/rehabilitation	Bundesärztekammer (BÄK), Kassenärztliche Bundesvereinigung (KBV), Arbeitsgemeinschaft der Wissenschaftlichen Medizinischen Fachgesellschaften (AWMF). Nationale VersorgungsLeitlinie Kreuzschmerz – Langfassung, 1. Auflage. Version 5. 2010, zuletzt verändert: Oktober 2015.	c	0	health system performance	effectiveness & efficiency						x
182	yes	Prüfung Indikation zu multimodaler Therapie bei Patienten mit chronischem nichtspezifischem Kreuzschmerz und alltagsrelevanten Aktivitätseinschränkungen trotz leitliniengerechter Versorgung	Validation of medical indication for multimodal therapy in patients with chronic non-specific low-back pain and restrictions in everyday activities despite guideline-based care	Bundesärztekammer (BÄK), Kassenärztliche Bundesvereinigung (KBV), Arbeitsgemeinschaft der Wissenschaftlichen Medizinischen Fachgesellschaften (AWMF). Nationale VersorgungsLeitlinie Kreuzschmerz – Langfassung, 1. Auflage. Version 5. 2010, zuletzt verändert: Oktober 2015.	c	0	health system performance	effectiveness & efficiency						x
183	yes	Erfassung von Risikofaktoren für Nierenerkrankungen bei Patienten mit Diabetes mellitus	Assessment of risk factors for renal diseases in patients with diabetes mellitus	Bundesärztekammer (BÄK), Kassenärztliche Bundesvereinigung (KBV), Arbeitsgemeinschaft der Wissenschaftlichen Medizinischen Fachgesellschaften (AWMF). Nationale VersorgungsLeitlinie Nierenerkrankungen bei Diabetes im Erwachsenenalter – Langfassung, 1. Auflage. Version 6. 2010.	c	2	health system performance	effectiveness & efficiency							x
184	no	Bestimmung des Serumkreatinins und Berechnung der glomerulären Filtrationsrate (eGFR) im Rahmen eines Screenings	Assay of serum creatinine and calculation of glomerular infiltration rate (eGFR) within a screening	Bundesärztekammer (BÄK), Kassenärztliche Bundesvereinigung (KBV), Arbeitsgemeinschaft der Wissenschaftlichen Medizinischen Fachgesellschaften (AWMF). Nationale VersorgungsLeitlinie Nierenerkrankungen bei Diabetes im Erwachsenenalter – Langfassung, 1. Auflage. Version 6. 2010.	c	-	health system performance	effectiveness & efficiency							x
185	no	Maßnahmen zur Reduktion nephrotoxischer Auswirkungen von Kontrastmitteln	Measures to reduce nephrotoxic effects of contrast agents	Bundesärztekammer (BÄK), Kassenärztliche Bundesvereinigung (KBV), Arbeitsgemeinschaft der Wissenschaftlichen Medizinischen Fachgesellschaften (AWMF). Nationale VersorgungsLeitlinie Nierenerkrankungen bei Diabetes im Erwachsenenalter – Langfassung, 1. Auflage. Version 6. 2010.	c	-	health system performance	effectiveness & efficiency							x
186	yes	Pharmakotherapie der Hypertonie bei Patienten mit diabetischer Nephropathie und Hypertonie	Pharmacotherapy of hypertension in patients with diabetic nephropathia and hypertension	Bundesärztekammer (BÄK), Kassenärztliche Bundesvereinigung (KBV), Arbeitsgemeinschaft der Wissenschaftlichen Medizinischen Fachgesellschaften (AWMF). Nationale VersorgungsLeitlinie Nierenerkrankungen bei Diabetes im Erwachsenenalter – Langfassung, 1. Auflage. Version 6. 2010.	c	2	health system performance	effectiveness & efficiency							x
187	no	Nieren-/Pankreastransplantation bei Patienten mit Typ-1-Diabetes	Renal/pancreas transplantation in patients with type-1 diabetes	Bundesärztekammer (BÄK), Kassenärztliche Bundesvereinigung (KBV), Arbeitsgemeinschaft der Wissenschaftlichen Medizinischen Fachgesellschaften (AWMF). Nationale VersorgungsLeitlinie Nierenerkrankungen bei Diabetes im Erwachsenenalter – Langfassung, 1. Auflage. Version 6. 2010.	c	-	health system performance	effectiveness & efficiency							x
188	no	Angabe Abstand mesorektale Faszie bei Patienten mit Rektumkarzinom und MRT oder Dünnschicht-CT des Beckens	Indication of distance mesorectal fascia in patients with rectal carcinoma and MRI or thin layer-CT of the pelvic	Leitlinienprogramm Onkologie (Deutsche Krebsgesellschaft, Deutsche Krebshilfe, AWMF). S3-Leitlinie Kolorektales Karzinom, Langversion 1.1, AWMF Registrierungsnummer: 021-007OL. 2014	c	-	health system performance	effectiveness & efficiency				x
189	no	Anteil Patienten mit kolorektalem Karzinom mit ≥ 12 pathologisch untersuchten Lymphknoten, die eine Lymphadenektomie erhalten	Proportion of patients with colorectal carcinoma with ≥ 12 pathologically examined lymph nodes receiving lymphadenectomy	Leitlinienprogramm Onkologie (Deutsche Krebsgesellschaft, Deutsche Krebshilfe, AWMF). S3-Leitlinie Kolorektales Karzinom, Langversion 1.1, AWMF Registrierungsnummer: 021-007OL. 2014	c	-	health system performance	effectiveness & efficiency				x
190	no	Qualität TME bei Patienten mit radikal operiertem Rektumkarzinom	Quality of TME (total mesorectal excision) in patients with radically operated rectal carcinoma	Leitlinienprogramm Onkologie (Deutsche Krebsgesellschaft, Deutsche Krebshilfe, AWMF). S3-Leitlinie Kolorektales Karzinom, Langversion 1.1, AWMF Registrierungsnummer: 021-007OL. 2014	c	-	health system performance	effectiveness & efficiency				x
191	no	Angabe Resektionsrand bei Patienten mit Rektumkarzinom, bei denen der Primärtumor in Form einer TME oder PME reseziert wurde	Indication of resection margin in patients with rectal carcinoma where the primary tumour was resected within a TME (total mesorectal excision) or PME (partial mesorectal excision)	Leitlinienprogramm Onkologie (Deutsche Krebsgesellschaft, Deutsche Krebshilfe, AWMF). S3-Leitlinie Kolorektales Karzinom, Langversion 1.1, AWMF Registrierungsnummer: 021-007OL. 2014	c	-	health system performance	effectiveness & efficiency				x
192	yes	Anteil Patienten mit Rektumkarzinom und alle Pat. mit Kolonkarzinom Stad. IV, die prätherapeutisch in einer interdisziplinären Tumorkonferenz vorgestellt wurden	Proportion of patients with rectal carcinoma and all patients with stage IV colon carcinoma who were presented in an interdisciplinary tumour conference pretherapeutically	Leitlinienprogramm Onkologie (Deutsche Krebsgesellschaft, Deutsche Krebshilfe, AWMF). S3-Leitlinie Kolorektales Karzinom, Langversion 1.1, AWMF Registrierungsnummer: 021-007OL. 2014	c	0	health system performance	effectiveness & efficiency				x
193	yes	Durchführung Adjuvante Chemotherapie, wenn indiziert	Conduction of adjuvant chemotherapy, if indicated	Leitlinienprogramm Onkologie (Deutsche Krebsgesellschaft, Deutsche Krebshilfe, AWMF). S3-Leitlinie Kolorektales Karzinom, Langversion 1.1, AWMF Registrierungsnummer: 021-007OL. 2014	c	0	health system performance	effectiveness & efficiency				x
194	no	Neoadjuvante Radio- und Radiochemotherapie bei Patienten mit Rektumkarzinom des mittleren und unteren Drittels und den TNM-Kategorien cT3, 4/cM0 und/oder cN1, 2/cM0, die operiert wurden	Neoadjuvant radio- and radiochemotherapy in patients with rectal carcinoma of the medial and lower third and TNM categories cT3, 4/cM0 and/or cN1, 2/cM0 who were operated	Leitlinienprogramm Onkologie (Deutsche Krebsgesellschaft, Deutsche Krebshilfe, AWMF). S3-Leitlinie Kolorektales Karzinom, Langversion 1.1, AWMF Registrierungsnummer: 021-007OL. 2014	c	-	health system performance	effectiveness & efficiency				x
195	no	Anteil Anastomoseninsuffizienz Rektumkarzinom bei Patienten mit Rektumkarzinom, bei denen in einer elektiven primären Tumorresektion eine Anastomose angelegt wurde	Proportion of anastomotic insufficiency rectal carcinoma in patients with rectal carcinoma who were anastomosed within an elective primary tumour resection	Leitlinienprogramm Onkologie (Deutsche Krebsgesellschaft, Deutsche Krebshilfe, AWMF). S3-Leitlinie Kolorektales Karzinom, Langversion 1.1, AWMF Registrierungsnummer: 021-007OL. 2014	c	-	health system performance	effectiveness & efficiency				x
196	no	Anteil Anastomoseninsuffizienz Kolonkarzinom bei Patienten mit Kolonkarzinom, bei denen in einer elektiven Tumorresektion eine Anastomose angelegt wurde	Proportion of anastomotic insufficiency colon carcinoma in patients with colon carcinoma who were anastomosed within an elective primary tumour resection	Leitlinienprogramm Onkologie (Deutsche Krebsgesellschaft, Deutsche Krebshilfe, AWMF). S3-Leitlinie Kolorektales Karzinom, Langversion 1.1, AWMF Registrierungsnummer: 021-007OL. 2014	c	-	health system performance	effectiveness & efficiency				x
197	no	Anzeichnung Stomaposition bei Patienten mit Rektumkarzinom	Marking of ostomy position in patients with rectal carcinoma	Leitlinienprogramm Onkologie (Deutsche Krebsgesellschaft, Deutsche Krebshilfe, AWMF). S3-Leitlinie Kolorektales Karzinom, Langversion 1.1, AWMF Registrierungsnummer: 021-007OL. 2014	c	-	health system performance	effectiveness & efficiency				x
198	yes	Anteil Diagnostizierte Typ-2-Diabetiker an allen Versicherten	Proportion of diagnosed type-2 diabetics of all insurant	Glassen K, Urban E, Miksch A, Szecsenyi J. Band C2 Diabetes mellitus Typ 2, Qualitätsindikatoren für die Behandlung von Patienten mit Diabetes mellitus Typ 2. In: Szecsenyi, Broge, Stock (Hrsg.) QiSA - Das Indikatorensystem für die ambulante Versorgung. Berlin: KomPart Verlagsgesellschaft mbH & Co. KG; 2011.	a	2	health system performance	effectiveness & efficiency							x
199	yes	Typ-2-Diabetiker mit HbA1c-Bestimmung	Type-2 diabetics with HbA1c test	Glassen K, Urban E, Miksch A, Szecsenyi J. Band C2 Diabetes mellitus Typ 2, Qualitätsindikatoren für die Behandlung von Patienten mit Diabetes mellitus Typ 2. In: Szecsenyi, Broge, Stock (Hrsg.) QiSA - Das Indikatorensystem für die ambulante Versorgung. Berlin: KomPart Verlagsgesellschaft mbH & Co. KG; 2011.	a	2	health system performance	effectiveness & efficiency							x
200	yes	Typ-2-Diabetiker mit Kontrolle der Risikofaktoren	Type-2 diabetics screened for risk factors	Glassen K, Urban E, Miksch A, Szecsenyi J. Band C2 Diabetes mellitus Typ 2, Qualitätsindikatoren für die Behandlung von Patienten mit Diabetes mellitus Typ 2. In: Szecsenyi, Broge, Stock (Hrsg.) QiSA - Das Indikatorensystem für die ambulante Versorgung. Berlin: KomPart Verlagsgesellschaft mbH & Co. KG; 2011.	a	0	health system performance	effectiveness & efficiency							x
201	yes	Typ-2-Diabetiker mit arterieller Hypertonie und Blutdruckeinstellung im Normbereich	Type-2 diabetics with arterial hypertension and blood pressure adjustment within normal range	Glassen K, Urban E, Miksch A, Szecsenyi J. Band C2 Diabetes mellitus Typ 2, Qualitätsindikatoren für die Behandlung von Patienten mit Diabetes mellitus Typ 2. In: Szecsenyi, Broge, Stock (Hrsg.) QiSA - Das Indikatorensystem für die ambulante Versorgung. Berlin: KomPart Verlagsgesellschaft mbH & Co. KG; 2011.	a	2	health system performance	effectiveness & efficiency							x
202	yes	Typ-2-Diabetiker mit jährlicher Fußinspektion	Type-2 diabetics with annual foot inspection	Glassen K, Urban E, Miksch A, Szecsenyi J. Band C2 Diabetes mellitus Typ 2, Qualitätsindikatoren für die Behandlung von Patienten mit Diabetes mellitus Typ 2. In: Szecsenyi, Broge, Stock (Hrsg.) QiSA - Das Indikatorensystem für die ambulante Versorgung. Berlin: KomPart Verlagsgesellschaft mbH & Co. KG; 2011.	a	2	health system performance	effectiveness & efficiency							x
203	yes	Hospitalisierungsrate der Typ-2-Diabetiker	Hospitalization rate of type-2 diabetics	Glassen K, Urban E, Miksch A, Szecsenyi J. Band C2 Diabetes mellitus Typ 2, Qualitätsindikatoren für die Behandlung von Patienten mit Diabetes mellitus Typ 2. In: Szecsenyi, Broge, Stock (Hrsg.) QiSA - Das Indikatorensystem für die ambulante Versorgung. Berlin: KomPart Verlagsgesellschaft mbH & Co. KG; 2011.	a	2	health system performance	effectiveness & efficiency							x
204	yes	Teilnahme an Fortbildung und Qualitätszirkel zum Thema Diabetes mellitus Typ 2 für Ärzte	Physicians` participation in advanced trainings and quality circles for type-2 diabetes mellitus	Glassen K, Urban E, Miksch A, Szecsenyi J. Band C2 Diabetes mellitus Typ 2, Qualitätsindikatoren für die Behandlung von Patienten mit Diabetes mellitus Typ 2. In: Szecsenyi, Broge, Stock (Hrsg.) QiSA - Das Indikatorensystem für die ambulante Versorgung. Berlin: KomPart Verlagsgesellschaft mbH & Co. KG; 2011.	a	2	health system performance	effectiveness & efficiency							x
205	yes	Teilnahme an Fortbildungsmaßnahmen zum Thema Diabetes mellitus Typ 2 für Medizinische Fachangestellte (MFA)	Medical assistants` participation in advanced trainings for type-2 diabetes	Glassen K, Urban E, Miksch A, Szecsenyi J. Band C2 Diabetes mellitus Typ 2, Qualitätsindikatoren für die Behandlung von Patienten mit Diabetes mellitus Typ 2. In: Szecsenyi, Broge, Stock (Hrsg.) QiSA - Das Indikatorensystem für die ambulante Versorgung. Berlin: KomPart Verlagsgesellschaft mbH & Co. KG; 2011.	a	2	health system performance	effectiveness & efficiency							x
206	yes	Anteil der Patienten mit Rückenschmerzen, die Opioide verordnet bekommen	Proportion of patients with low-back pain who are prescribed opioids	Chenot J-F. Band C4 Rückenschmerz, Qualitätsindikatoren für die Behandlung von Patienten mit Rückenschmerzen. In: Szecsenyi, Broge, Stock (Hrsg.) QiSA - Das Indikatorensystem für die ambulante Versorgung. Berlin: KomPart Verlagsgesellschaft mbH & Co. KG; 2010.	a	2	health system performance	effectiveness & efficiency						x
207	no	Anteil der Patienten mit Rückenschmerzen, die Injektionen von nicht-steroidalen Antirheumatika bekommen	Proportion of patients with low-back pain receiving injections with non-steroidal anti-inflammatory drugs	Chenot J-F. Band C4 Rückenschmerz, Qualitätsindikatoren für die Behandlung von Patienten mit Rückenschmerzen. In: Szecsenyi, Broge, Stock (Hrsg.) QiSA - Das Indikatorensystem für die ambulante Versorgung. Berlin: KomPart Verlagsgesellschaft mbH & Co. KG; 2010.	a	-	health system performance	effectiveness & efficiency						x
208	yes	Erfassung von Patienten mit Depression im hausärztlichen Bereich	Recognition of depression in primary care	Schulz S, Freytag A, Chenot R, Szecsenyi J, Andres E, Gensichen J. Band C6 Depression, Qualitätsindikatoren für die Versorgung von Patienten mit Depression. In: QISA – Das Qualitätsindikatorensystem für die ambulante Versorgung. Berlin: KomPart Verlagsgesellschaft mBh & Co. KG; 2013.	a	2	health system performance	effectiveness & efficiency		x
209	yes	Screening auf Depression bei Patienten mit Diabetes mellitus, KHK, Demenz, chronischem Schmerzsyndrom, maligner Erkrankung bzw. Herzinsuffizienz	Screening for depression in patients with diabetes mellitus, coronary heart disease (CHD), dementia, chronic pain syndrome, malignant disease, or cardial insufficiency	Schulz S, Freytag A, Chenot R, Szecsenyi J, Andres E, Gensichen J. Band C6 Depression, Qualitätsindikatoren für die Versorgung von Patienten mit Depression. In: QISA – Das Qualitätsindikatorensystem für die ambulante Versorgung. Berlin: KomPart Verlagsgesellschaft mBh & Co. KG; 2013.	a	0	health system performance	effectiveness & efficiency		x
210	yes	Suizidalitätsabklärung bei Patienten mit Depression	Assessment of suicidality in patients with depression	Schulz S, Freytag A, Chenot R, Szecsenyi J, Andres E, Gensichen J. Band C6 Depression, Qualitätsindikatoren für die Versorgung von Patienten mit Depression. In: QISA – Das Qualitätsindikatorensystem für die ambulante Versorgung. Berlin: KomPart Verlagsgesellschaft mBh & Co. KG; 2013.	a	0	health system performance	effectiveness & efficiency		x
211	yes	Patienten mit Depression, die eine antidepressive Pharmakotherapie durch den Hausarzt verordnet bekommen	Patients with depression who are prescribed antidepressant pharmacotherapy by their general practitioner	Schulz S, Freytag A, Chenot R, Szecsenyi J, Andres E, Gensichen J. Band C6 Depression, Qualitätsindikatoren für die Versorgung von Patienten mit Depression. In: QISA – Das Qualitätsindikatorensystem für die ambulante Versorgung. Berlin: KomPart Verlagsgesellschaft mBh & Co. KG; 2013.	a	2	health system performance	effectiveness & efficiency		x
212	yes	Ausreichende Dauer der antidepressiven Pharmakotherapie nach Remission	Sufficient duration of antidepressant pharmacotherapy after remission	Schulz S, Freytag A, Chenot R, Szecsenyi J, Andres E, Gensichen J. Band C6 Depression, Qualitätsindikatoren für die Versorgung von Patienten mit Depression. In: QISA – Das Qualitätsindikatorensystem für die ambulante Versorgung. Berlin: KomPart Verlagsgesellschaft mBh & Co. KG; 2013.	a	0	health system performance	effectiveness & efficiency		x
213	yes	Patienten mit schwerer depressiver Episode, die durch den Hausarzt die Empfehlung zu einer Kombinationstherapie erhalten	Patients with a severe depressive episode receiving a recommendation for combination therapy by their general practitioner	Schulz S, Freytag A, Chenot R, Szecsenyi J, Andres E, Gensichen J. Band C6 Depression, Qualitätsindikatoren für die Versorgung von Patienten mit Depression. In: QISA – Das Qualitätsindikatorensystem für die ambulante Versorgung. Berlin: KomPart Verlagsgesellschaft mBh & Co. KG; 2013.	a	0	health system performance	effectiveness & efficiency		x
214	yes	Verschreibung von Anxiolytika, Hypnotika bzw. Sedativa bei Depression länger als vier Wochen	Prescription of anxiolytics, hypnotics or sedatives for depression exceeding four weeks	Schulz S, Freytag A, Chenot R, Szecsenyi J, Andres E, Gensichen J. Band C6 Depression, Qualitätsindikatoren für die Versorgung von Patienten mit Depression. In: QISA – Das Qualitätsindikatorensystem für die ambulante Versorgung. Berlin: KomPart Verlagsgesellschaft mBh & Co. KG; 2013.	a	0	health system performance	effectiveness & efficiency		x
215	yes	Hausärzte mit Fortbildung zur Depression	General practitioners with advanced training in depression	Schulz S, Freytag A, Chenot R, Szecsenyi J, Andres E, Gensichen J. Band C6 Depression, Qualitätsindikatoren für die Versorgung von Patienten mit Depression. In: QISA – Das Qualitätsindikatorensystem für die ambulante Versorgung. Berlin: KomPart Verlagsgesellschaft mBh & Co. KG; 2013.	a	2	health system performance	effectiveness & efficiency		x
216	yes	Behandlung auf ausgewiesener Schlaganfalleinheit im Rahmen der medizinischen Fachplanung des Landes BW	Treatment on a designated stroke unit as part of medical specialty planning of the federal state Baden-Wuerttemberg	Arbeitsgruppe QS Schlaganfall. Qualitätsindikatoren-Datenbank 2015 Modul 80/1 Schlaganfallversorgung (inkl. Pflege) Baden-Württemberg. Stuttgart: GeQiK Geschäftsstelle Qualitätssicherung im Krankenhaus; 2016. QI-DB 2015 Version 2.0.	b	2	health system performance	effectiveness & efficiency					x
217	yes	Patienten mit sofortiger umfassender fachneurologischer oder fachinternistischer Untersuchung	Patients with immediate comprehensive neurological or internistic examination	Arbeitsgruppe QS Schlaganfall. Qualitätsindikatoren-Datenbank 2015 Modul 80/1 Schlaganfallversorgung (inkl. Pflege) Baden-Württemberg. Stuttgart: GeQiK Geschäftsstelle Qualitätssicherung im Krankenhaus; 2016. QI-DB 2015 Version 2.0.	b	2	health system performance	effectiveness & efficiency					x
218	yes	CCT / MRT - innerhalb 30 Min. nach Aufnahme bei allen Patienten und Aufnahme <= 3 Stunden nach Schlaganfallereignis -bei allen Patienten im Alter von 18 bis 80 Jahren und mit Aufnahme <= 2 Stunden nach Schlaganfallereignis und ausreichendem Schweregrad (NIHSS 4-25) zur Durchführung einer Thrombolysetherapie. - Innerhalb von 60 Min. nach Aufnahme bei allen lysierten(i.v.) Patienten	CCT/MRI: - within 30 minutes after admission in all patients and admission <= 3 hours after stroke incident - in all patients aged 18 to 80 and with admission <= 2 hours after stroke incident and sufficient severity (NIHSS 4-25) for conduction of a thrombolytic therapy - within 60 minutes after admission in all lysed (ppa) patients	Arbeitsgruppe QS Schlaganfall. Qualitätsindikatoren-Datenbank 2015 Modul 80/1 Schlaganfallversorgung (inkl. Pflege) Baden-Württemberg. Stuttgart: GeQiK Geschäftsstelle Qualitätssicherung im Krankenhaus; 2016. QI-DB 2015 Version 2.0.	b	2	health system performance	effectiveness & efficiency					x
219	yes	Weitere Diagnostik, a) Durchführung einer intrakraniellen Hirngefäßdiagnostik b) Durchführung einer extrakraniellen Hirngefäßdiagnostik bei Patienten mit Hirninfarkt und TIA b) Durchführung TTE / TEE bei Patienten mit Hirninfarkt und TIA C) Beginn kontinuierliches Monitoring	Further diagnostics: a) Conduction of intracranial cerebral vessels diagnostics b) Extracranial cerebral vessels diagnostics in patients with cerebral infarction and transient ischaemic attack (TIA) b) Conduction of a transthoracic echocardiography (TTE) / transesophageal echocardiography (TEE) in patients with cerebral infarction and TIA c) Initiation of continuous monitoring	Arbeitsgruppe QS Schlaganfall. Qualitätsindikatoren-Datenbank 2015 Modul 80/1 Schlaganfallversorgung (inkl. Pflege) Baden-Württemberg. Stuttgart: GeQiK Geschäftsstelle Qualitätssicherung im Krankenhaus; 2016. QI-DB 2015 Version 2.0.	b	2	health system performance	effectiveness & efficiency					x
220	yes	Vorhofflimmern- Diagnostik bei Patienten ohne bekanntes Vorhofflimmern mit Hirninfarkt oder TIA	Atrial fibrillation diagnostics in patients without known atrial fibrillation with cerebral infarction or TIA	Arbeitsgruppe QS Schlaganfall. Qualitätsindikatoren-Datenbank 2015 Modul 80/1 Schlaganfallversorgung (inkl. Pflege) Baden-Württemberg. Stuttgart: GeQiK Geschäftsstelle Qualitätssicherung im Krankenhaus; 2016. QI-DB 2015 Version 2.0.	b	2	health system performance	effectiveness & efficiency					x
221	yes	Karotisrevaskularisierung bei symptomatischer Karotisstenose	Carotid revascularisation in patients with symptomatic carotid stenosis	Arbeitsgruppe QS Schlaganfall. Qualitätsindikatoren-Datenbank 2015 Modul 80/1 Schlaganfallversorgung (inkl. Pflege) Baden-Württemberg. Stuttgart: GeQiK Geschäftsstelle Qualitätssicherung im Krankenhaus; 2016. QI-DB 2015 Version 2.0.	b	2	health system performance	effectiveness & efficiency					x
222	yes	Systemische Thrombolyse bei Patienten mit Hirninfarkt	Systemic thrombolysis in patients with cerebral infarction	Arbeitsgruppe QS Schlaganfall. Qualitätsindikatoren-Datenbank 2015 Modul 80/1 Schlaganfallversorgung (inkl. Pflege) Baden-Württemberg. Stuttgart: GeQiK Geschäftsstelle Qualitätssicherung im Krankenhaus; 2016. QI-DB 2015 Version 2.0.	b	2	health system performance	effectiveness & efficiency					x
223	yes	Schlaganfallpatienten, die Funktionstherapie erhalten haben	Apoplexia patients who received functional therapy	Arbeitsgruppe QS Schlaganfall. Qualitätsindikatoren-Datenbank 2015 Modul 80/1 Schlaganfallversorgung (inkl. Pflege) Baden-Württemberg. Stuttgart: GeQiK Geschäftsstelle Qualitätssicherung im Krankenhaus; 2016. QI-DB 2015 Version 2.0.	b	2	health system performance	effectiveness & efficiency					x
224	yes	Komplikationen (risikoadjustiert) bei Patienten mit Schlaganfall	Complications (risk-adjusted) in patients with apoplexia	Arbeitsgruppe QS Schlaganfall. Qualitätsindikatoren-Datenbank 2015 Modul 80/1 Schlaganfallversorgung (inkl. Pflege) Baden-Württemberg. Stuttgart: GeQiK Geschäftsstelle Qualitätssicherung im Krankenhaus; 2016. QI-DB 2015 Version 2.0.	b	2	health system performance	effectiveness & efficiency					x
225	no	Risikoadjustierte Pneumonierate nach Hirninfarkt	Risk-adjusted pneumonia rate after cerebral infarction	Arbeitsgruppe QS Schlaganfall. Qualitätsindikatoren-Datenbank 2015 Modul 80/1 Schlaganfallversorgung (inkl. Pflege) Baden-Württemberg. Stuttgart: GeQiK Geschäftsstelle Qualitätssicherung im Krankenhaus; 2016. QI-DB 2015 Version 2.0.	b	-	health system performance	effectiveness & efficiency					x
226	yes	Pneumonieprophylaxe bei Patienten mit Schlaganfall	Pneumonia prophylaxis in patients with apoplexia	Arbeitsgruppe QS Schlaganfall. Qualitätsindikatoren-Datenbank 2015 Modul 80/1 Schlaganfallversorgung (inkl. Pflege) Baden-Württemberg. Stuttgart: GeQiK Geschäftsstelle Qualitätssicherung im Krankenhaus; 2016. QI-DB 2015 Version 2.0.	b	2	health system performance	effectiveness & efficiency					x
227	no	Letalität (risikoadjustiert) Schlaganfall bei Patienten bis 80 Jahre ohne Blutung, ohne Vorhofflimmern, ohne Diabetes und ohne Reinsult	Lethality (risk-adjusted) apoplexia in patients aged to 80 years without haemorrhage, without atrial fibrillation, without diabetes and without reinsult	Arbeitsgruppe QS Schlaganfall. Qualitätsindikatoren-Datenbank 2015 Modul 80/1 Schlaganfallversorgung (inkl. Pflege) Baden-Württemberg. Stuttgart: GeQiK Geschäftsstelle Qualitätssicherung im Krankenhaus; 2016. QI-DB 2015 Version 2.0.	b	-	health system performance	effectiveness & efficiency					x
228	yes	Frühe Krankenhaussterblichkeit nach akutem Schlaganfall	Early hospital mortality after acute apoplexia	Arbeitsgruppe QS Schlaganfall. Qualitätsindikatoren-Datenbank 2015 Modul 80/1 Schlaganfallversorgung (inkl. Pflege) Baden-Württemberg. Stuttgart: GeQiK Geschäftsstelle Qualitätssicherung im Krankenhaus; 2016. QI-DB 2015 Version 2.0.	b	2	health system performance	effectiveness & efficiency					x
229	yes	Schlaganfall: Antithrombotische Therapie - Antiaggregation ≤ 48 Stunden nach Ereignis	Apoplexia: Antithrombotic therapy - Anti-aggregation ≤ 48 hours after incident	Arbeitsgruppe QS Schlaganfall. Qualitätsindikatoren-Datenbank 2015 Modul 80/1 Schlaganfallversorgung (inkl. Pflege) Baden-Württemberg. Stuttgart: GeQiK Geschäftsstelle Qualitätssicherung im Krankenhaus; 2016. QI-DB 2015 Version 2.0.	b	2	health system performance	effectiveness & efficiency					x
230	yes	Schlaganfall: Antithrombotische Therapie - Gabe von Thrombozytenfunktionshemmern als Sekundärprophylaxe	Apoplexia: Antithrombotic therapy - Administration of platelet function inhibitors as secondary prophylaxis	Arbeitsgruppe QS Schlaganfall. Qualitätsindikatoren-Datenbank 2015 Modul 80/1 Schlaganfallversorgung (inkl. Pflege) Baden-Württemberg. Stuttgart: GeQiK Geschäftsstelle Qualitätssicherung im Krankenhaus; 2016. QI-DB 2015 Version 2.0.	b	2	health system performance	effectiveness & efficiency					x
231	yes	Schlaganfall: Antithrombotische Therapie - Antikoagulation bei Vorhofflimmern als Sekundärprophylaxe	Apoplexia: Antithrombotic therapy - Anticoagulation in patients with atrial fibrillation as secondary prophylaxis	Arbeitsgruppe QS Schlaganfall. Qualitätsindikatoren-Datenbank 2015 Modul 80/1 Schlaganfallversorgung (inkl. Pflege) Baden-Württemberg. Stuttgart: GeQiK Geschäftsstelle Qualitätssicherung im Krankenhaus; 2016. QI-DB 2015 Version 2.0.	b	2	health system performance	effectiveness & efficiency					x
232	no	Schlaganfall Sekundärprävention – Statin-Gabe/Empfehlung bei Entlassung bei Patienten mit Hirninfarkt	Apoplexia secondary prevention - Administration of/recommendation for statins at discharge in patients with cerebral infarction	Arbeitsgruppe QS Schlaganfall. Qualitätsindikatoren-Datenbank 2015 Modul 80/1 Schlaganfallversorgung (inkl. Pflege) Baden-Württemberg. Stuttgart: GeQiK Geschäftsstelle Qualitätssicherung im Krankenhaus; 2016. QI-DB 2015 Version 2.0.	b	-	health system performance	effectiveness & efficiency					x
233	yes	Schlaganfall Sekundärprävention – Antihypertensiva bei Entlassung bei Patienten mit Hirninfarkt	Apoplexia secondary prevention - Antihypertensives at discharge in patients with cerebral infarction	Arbeitsgruppe QS Schlaganfall. Qualitätsindikatoren-Datenbank 2015 Modul 80/1 Schlaganfallversorgung (inkl. Pflege) Baden-Württemberg. Stuttgart: GeQiK Geschäftsstelle Qualitätssicherung im Krankenhaus; 2016. QI-DB 2015 Version 2.0.	b	2	health system performance	effectiveness & efficiency					x
234	yes	Schlaganfall: Untersuchung (Schluckversuch) bei Aufnahme	Apoplexia: Examination (swallow attempt) at admission	Arbeitsgruppe QS Schlaganfall. Qualitätsindikatoren-Datenbank 2015 Modul 80/1 Schlaganfallversorgung (inkl. Pflege) Baden-Württemberg. Stuttgart: GeQiK Geschäftsstelle Qualitätssicherung im Krankenhaus; 2016. QI-DB 2015 Version 2.0.	b	2	health system performance	effectiveness & efficiency					x
235	yes	Schlaganfall: Mobilisation als begleitende Maßnahme	Apoplexia: Mobilisation as accompanying measure	Arbeitsgruppe QS Schlaganfall. Qualitätsindikatoren-Datenbank 2015 Modul 80/1 Schlaganfallversorgung (inkl. Pflege) Baden-Württemberg. Stuttgart: GeQiK Geschäftsstelle Qualitätssicherung im Krankenhaus; 2016. QI-DB 2015 Version 2.0.	b	2	health system performance	effectiveness & efficiency					x
236	yes	Schlaganfall: Erhebung des Barthelindex bei Aufnahme und Entlassung	Apoplexia: Elicitation of Barthel-Index at admission and discharge	Arbeitsgruppe QS Schlaganfall. Qualitätsindikatoren-Datenbank 2015 Modul 80/1 Schlaganfallversorgung (inkl. Pflege) Baden-Württemberg. Stuttgart: GeQiK Geschäftsstelle Qualitätssicherung im Krankenhaus; 2016. QI-DB 2015 Version 2.0.	b	2	health system performance	effectiveness & efficiency					x
237	no	Anteil der eingeschriebenen Versicherten in regionalen Versorgungsmodellen in der Region	Proportion of insurant enrolled in regional care models	Chenot J-F. Band C4 Rückenschmerz, Qualitätsindikatoren für die Behandlung von Patienten mit Rückenschmerzen. In: Szecsenyi, Broge, Stock (Hrsg.) QiSA - Das Indikatorensystem für die ambulante Versorgung. Berlin: KomPart Verlagsgesellschaft mbH & Co. KG; 2010.	a	-	health system performance	effectiveness & efficiency	x	x	x	x	x	x	x
238	no	Versicherten Fluktuation in regionalen Versorgungsmodellen	Insurant fluctuation in regional care models	Chenot J-F. Band C4 Rückenschmerz, Qualitätsindikatoren für die Behandlung von Patienten mit Rückenschmerzen. In: Szecsenyi, Broge, Stock (Hrsg.) QiSA - Das Indikatorensystem für die ambulante Versorgung. Berlin: KomPart Verlagsgesellschaft mbH & Co. KG; 2010.	a	-	health system performance	effectiveness & efficiency	x	x	x	x	x	x	x
239	no	Steuerung und Unterstützung der Qualitätszirkelarbeit in regionalen Versorgungsmodellen	Governance and support of quality circle activities within regional care models	Chenot J-F. Band C4 Rückenschmerz, Qualitätsindikatoren für die Behandlung von Patienten mit Rückenschmerzen. In: Szecsenyi, Broge, Stock (Hrsg.) QiSA - Das Indikatorensystem für die ambulante Versorgung. Berlin: KomPart Verlagsgesellschaft mbH & Co. KG; 2010.	a	-	health system performance	effectiveness & efficiency	x	x	x	x	x	x	x
240	no	Anteil der Ärzte in regionalen Versorgungsmodellen mit Teilnahme an mindestens vier Qualitätszirkeln/Jahr	Proportion of physicians in regional care models who attended at least four quality circles/year	Chenot J-F. Band C4 Rückenschmerz, Qualitätsindikatoren für die Behandlung von Patienten mit Rückenschmerzen. In: Szecsenyi, Broge, Stock (Hrsg.) QiSA - Das Indikatorensystem für die ambulante Versorgung. Berlin: KomPart Verlagsgesellschaft mbH & Co. KG; 2010.	a	-	health system performance	effectiveness & efficiency	x	x	x	x	x	x	x
241	no	Durchschnittliche Zahl der eingesetzten, im regionalen Versorgungsmodell konsentierten Leitlinien pro Arzt	Average number of employed and within the regional care model consented guidelines per physician	Chenot J-F. Band C4 Rückenschmerz, Qualitätsindikatoren für die Behandlung von Patienten mit Rückenschmerzen. In: Szecsenyi, Broge, Stock (Hrsg.) QiSA - Das Indikatorensystem für die ambulante Versorgung. Berlin: KomPart Verlagsgesellschaft mbH & Co. KG; 2010.	a	-	health system performance	effectiveness & efficiency	x	x	x	x	x	x	x
242	no	Anteil der Ärzte in regionalen Versorgungsmodellen, die an Arztbefragung teilgenommen haben	Proportion of physicians in regional care models who participated in physicians survey	Chenot J-F. Band C4 Rückenschmerz, Qualitätsindikatoren für die Behandlung von Patienten mit Rückenschmerzen. In: Szecsenyi, Broge, Stock (Hrsg.) QiSA - Das Indikatorensystem für die ambulante Versorgung. Berlin: KomPart Verlagsgesellschaft mbH & Co. KG; 2010.	a	-	health system performance	effectiveness & efficiency	x	x	x	x	x	x	x
243	no	Anteil der Ärzte, die an allen regionalen Informationsveranstaltungen zum Versorgungsmodell teilgenommen haben	Proportion of physicians who participated in all regional information sessions for the care model	Chenot J-F. Band C4 Rückenschmerz, Qualitätsindikatoren für die Behandlung von Patienten mit Rückenschmerzen. In: Szecsenyi, Broge, Stock (Hrsg.) QiSA - Das Indikatorensystem für die ambulante Versorgung. Berlin: KomPart Verlagsgesellschaft mbH & Co. KG; 2010.	a	-	health system performance	effectiveness & efficiency	x	x	x	x	x	x	x
244	no	Anteil der Ärzte, die sich über Ziele und Aktivitäten im Versorgungsmodell gut informiert fühlen	Proportion of physicians who feel well-informed about the aims and activities of the care model	Chenot J-F. Band C4 Rückenschmerz, Qualitätsindikatoren für die Behandlung von Patienten mit Rückenschmerzen. In: Szecsenyi, Broge, Stock (Hrsg.) QiSA - Das Indikatorensystem für die ambulante Versorgung. Berlin: KomPart Verlagsgesellschaft mbH & Co. KG; 2010.	a	-	health system performance	effectiveness & efficiency	x	x	x	x	x	x	x
245	no	Anteil der zufriedenen Versicherten im regionalen Versorgungsmodell	Proportion of contented insurant in the regional care model	Chenot J-F. Band C4 Rückenschmerz, Qualitätsindikatoren für die Behandlung von Patienten mit Rückenschmerzen. In: Szecsenyi, Broge, Stock (Hrsg.) QiSA - Das Indikatorensystem für die ambulante Versorgung. Berlin: KomPart Verlagsgesellschaft mbH & Co. KG; 2010.	a	-	health system performance	effectiveness & efficiency	x	x	x	x	x	x	x
246	no	Anteil der Versicherten, die das regionale Versorgungsmodell weiterempfehlen würden	Proportion of insurant who would recommend the regional care model	Chenot J-F. Band C4 Rückenschmerz, Qualitätsindikatoren für die Behandlung von Patienten mit Rückenschmerzen. In: Szecsenyi, Broge, Stock (Hrsg.) QiSA - Das Indikatorensystem für die ambulante Versorgung. Berlin: KomPart Verlagsgesellschaft mbH & Co. KG; 2010.	a	-	health system performance	effectiveness & efficiency	x	x	x	x	x	x	x
247	no	Anteil der Ärzte, die mit den Ergebnissen des Versorgungsmodells im vergangen Jahr zufrieden sind	Proportion of physicians who are content with last year's results of the care model	Chenot J-F. Band C4 Rückenschmerz, Qualitätsindikatoren für die Behandlung von Patienten mit Rückenschmerzen. In: Szecsenyi, Broge, Stock (Hrsg.) QiSA - Das Indikatorensystem für die ambulante Versorgung. Berlin: KomPart Verlagsgesellschaft mbH & Co. KG; 2010.	a	-	health system performance	effectiveness & efficiency	x	x	x	x	x	x	x
248	no	Verfügbarkeit und Nutzung morbiditätsbezogener Informationen zu den Versicherten in regionalen Versorgungsmodellen	Availability and utilization of information on insurant' morbidity in regional care models	Chenot J-F. Band C4 Rückenschmerz, Qualitätsindikatoren für die Behandlung von Patienten mit Rückenschmerzen. In: Szecsenyi, Broge, Stock (Hrsg.) QiSA - Das Indikatorensystem für die ambulante Versorgung. Berlin: KomPart Verlagsgesellschaft mbH & Co. KG; 2010.	a	-	health system performance	effectiveness & efficiency	x	x	x	x	x	x	x
249	no	Anteil der stationären Aufnahmen für Eingriffe aus dem AOP (Ambulantes Operieren im Krankenhaus)-Katalog an allen stationären Aufnahmen	Proportion of inpatient admissions for procedures from the AOP (outpatient operating in hospital)-catalogue of all inpatient admissions	Chenot J-F. Band C4 Rückenschmerz, Qualitätsindikatoren für die Behandlung von Patienten mit Rückenschmerzen. In: Szecsenyi, Broge, Stock (Hrsg.) QiSA - Das Indikatorensystem für die ambulante Versorgung. Berlin: KomPart Verlagsgesellschaft mbH & Co. KG; 2010.	a	-	health system performance	effectiveness & efficiency	x	x	x	x	x	x	x
250	no	Zahl der stationären Aufenthalte je 1000 eingeschriebene Versicherte in regionalen Versorgungsmodellen	Number of inpatient stays per 1,000 insurant enrolled in regional care models	Chenot J-F. Band C4 Rückenschmerz, Qualitätsindikatoren für die Behandlung von Patienten mit Rückenschmerzen. In: Szecsenyi, Broge, Stock (Hrsg.) QiSA - Das Indikatorensystem für die ambulante Versorgung. Berlin: KomPart Verlagsgesellschaft mbH & Co. KG; 2010.	a	-	health system performance	effectiveness & efficiency	x	x	x	x	x	x	x
251	yes	Zahl der stationären Notfallaufnahmen je 1000 eingeschriebene Versicherte in regionalen Versorgungsmodellen	Number of inpatient emergency admissions per 1,000 insurant enrolled in regional care models	Chenot J-F. Band C4 Rückenschmerz, Qualitätsindikatoren für die Behandlung von Patienten mit Rückenschmerzen. In: Szecsenyi, Broge, Stock (Hrsg.) QiSA - Das Indikatorensystem für die ambulante Versorgung. Berlin: KomPart Verlagsgesellschaft mbH & Co. KG; 2010.	a	2	health system performance	effectiveness & efficiency	x	x	x	x	x	x	x
252	no	Anteil der Arzneimittelpatienten an den eingeschriebenen Versicherten in regionalen Versorgungsmodellen	Proportion of patients with pharmaceutical therapy of all insurant enrolled in regional care models	Kaufmann-Kolle P, Riens B, Grün B, Kazmaier T. QISA Band D Version 1.0, Pharmakotherapie, Qualitätsindikatoren für die Verordnung von Arzneimitteln. In: Szecsenyi, Broge, Stock (Hrsg.) QiSA - Das Indikatorensystem für die ambulante Versorgung. Berlin: KomPart Verlagsgesellschaft mbH & Co. KG; 2009.	a	-	health system performance	effectiveness & efficiency	x	x	x	x	x	x	x
253	no	Arzneimittelkosten je eingeschriebene Versicherten in regionalen Versorgungsmodellen	Drug costs per insurant enrolled in regional care models	Kaufmann-Kolle P, Riens B, Grün B, Kazmaier T. QISA Band D Version 1.0, Pharmakotherapie, Qualitätsindikatoren für die Verordnung von Arzneimitteln. In: Szecsenyi, Broge, Stock (Hrsg.) QiSA - Das Indikatorensystem für die ambulante Versorgung. Berlin: KomPart Verlagsgesellschaft mbH & Co. KG; 2009.	a	-	health system performance	effectiveness & efficiency	x	x	x	x	x	x	x
254	no	Verordnungsanteil von Generika am Gesamtmarkt (bei eingeschriebenen Arzneimittelpatienten in regionalen Versorgungsmodellen)	Proportion of generic drugs prescriptions of all drug prescriptions (in patients with pharmaceutical therapy enrolled in regional care models)	Kaufmann-Kolle P, Riens B, Grün B, Kazmaier T. QISA Band D Version 1.0, Pharmakotherapie, Qualitätsindikatoren für die Verordnung von Arzneimitteln. In: Szecsenyi, Broge, Stock (Hrsg.) QiSA - Das Indikatorensystem für die ambulante Versorgung. Berlin: KomPart Verlagsgesellschaft mbH & Co. KG; 2009.	a	-	health system performance	effectiveness & efficiency	x	x	x	x	x	x	x
255	no	Verordnungsanteil von festbetragsgeregelten Wirkstoffen am Gesamtmarkt (bei eingeschriebenen Arzneimittelpatienten in regionalen Versorgungsmodellen)	Proportion of reference-priced drugs prescriptions of all drug prescriptions (in patients with pharmaceutical therapy enrolled in regional care models)	Kaufmann-Kolle P, Riens B, Grün B, Kazmaier T. QISA Band D Version 1.0, Pharmakotherapie, Qualitätsindikatoren für die Verordnung von Arzneimitteln. In: Szecsenyi, Broge, Stock (Hrsg.) QiSA - Das Indikatorensystem für die ambulante Versorgung. Berlin: KomPart Verlagsgesellschaft mbH & Co. KG; 2009.	a	-	health system performance	effectiveness & efficiency	x	x	x	x	x	x	x
256	no	Verordnungsanteil neuer, C/D klassifizierter Wirkstoffe am Gesamtmarkt (bei eingeschriebenen Arzneimittelpatienten in regionalen Versorgungsmodellen)	Proportion of new C/D-classified drugs prescriptions of all prescriptions (in patients with pharmaceutical therapy enrolled in regional care models)	Kaufmann-Kolle P, Riens B, Grün B, Kazmaier T. QISA Band D Version 1.0, Pharmakotherapie, Qualitätsindikatoren für die Verordnung von Arzneimitteln. In: Szecsenyi, Broge, Stock (Hrsg.) QiSA - Das Indikatorensystem für die ambulante Versorgung. Berlin: KomPart Verlagsgesellschaft mbH & Co. KG; 2009.	a	-	health system performance	effectiveness & efficiency	x	x	x	x	x	x	x
257	no	Verordnungsanteil von Medikamenten, die als Analogpräparate mit hohem Einsatzpotenzial bewertet sind (bei eingeschriebenen Arzneimittelpatienten in regionalen Versorgungsmodellen)	Proportion of drugs rated as 'me-too' drugs with high potential for application of all prescriptions (in patients with pharmaceutical therapy enrolled in regional care models)	Kaufmann-Kolle P, Riens B, Grün B, Kazmaier T. QISA Band D Version 1.0, Pharmakotherapie, Qualitätsindikatoren für die Verordnung von Arzneimitteln. In: Szecsenyi, Broge, Stock (Hrsg.) QiSA - Das Indikatorensystem für die ambulante Versorgung. Berlin: KomPart Verlagsgesellschaft mbH & Co. KG; 2009.	a	-	health system performance	effectiveness & efficiency	x	x	x	x	x	x	x
258	no	Verordnungsanteil von Wirkstoffen der netzinternen Empfehlungsliste am Gesamtmarkt (bei eingeschriebenen Arzneimittelpatienten in regionalen Versorgungsmodellen)	Proportion of drugs on the net-intern recommendation list of all prescriptions (in patients with pharmaceutical therapy enrolled in regional care models)	Kaufmann-Kolle P, Riens B, Grün B, Kazmaier T. QISA Band D Version 1.0, Pharmakotherapie, Qualitätsindikatoren für die Verordnung von Arzneimitteln. In: Szecsenyi, Broge, Stock (Hrsg.) QiSA - Das Indikatorensystem für die ambulante Versorgung. Berlin: KomPart Verlagsgesellschaft mbH & Co. KG; 2009.	a	-	health system performance	effectiveness & efficiency	x	x	x	x	x	x	x
259	no	Verordnungsanteil RSAV-konformer Antidiabetika an allen Antidiabetika (bei eingeschriebenen Arzneimittelpatienten in regionalen Versorgungsmodellen)	Proportion of prescribed antidiabetics compliant to RSAV (risk structure compensation regulation) of all antidiabetics (in patients with pharmaceutical therapy enrolled in regional care models)	Kaufmann-Kolle P, Riens B, Grün B, Kazmaier T. QISA Band D Version 1.0, Pharmakotherapie, Qualitätsindikatoren für die Verordnung von Arzneimitteln. In: Szecsenyi, Broge, Stock (Hrsg.) QiSA - Das Indikatorensystem für die ambulante Versorgung. Berlin: KomPart Verlagsgesellschaft mbH & Co. KG; 2009.	a	-	health system performance	effectiveness & efficiency							x
260	no	Anteil der Arzneimittelpatienten mit Wirkstoffkombinationen, die aufgrund ihres Interaktionspotenzials zu vermeiden sind (bei eingeschriebenen Arzneimittelpatienten in regionalen Versorgungsmodellen)	Proportion of patients with prescribed drug combinations that are to be avoided due to their interaction potential (in patients with pharmaceutical therapy enrolled in regional care models)	Kaufmann-Kolle P, Riens B, Grün B, Kazmaier T. QISA Band D Version 1.0, Pharmakotherapie, Qualitätsindikatoren für die Verordnung von Arzneimitteln. In: Szecsenyi, Broge, Stock (Hrsg.) QiSA - Das Indikatorensystem für die ambulante Versorgung. Berlin: KomPart Verlagsgesellschaft mbH & Co. KG; 2009.	a	-	health system performance	effectiveness & efficiency	x	x	x	x	x	x	x
261	yes	Anteil der Patienten mit erhöhten Verbrauch an Anxiolytika, Sedativa und Hypnotika (an allen eingeschriebenen Patienten in regionalen Versorgungsmodellen die mit diesen Wirkstoffen behandelt werden)	Proportion of patients with increased consumption of anxiolytics, sedatives and hypnotics of all patients treated with these drugs enrolled in regional care models)	Kaufmann-Kolle P, Riens B, Grün B, Kazmaier T. QISA Band D Version 1.0, Pharmakotherapie, Qualitätsindikatoren für die Verordnung von Arzneimitteln. In: Szecsenyi, Broge, Stock (Hrsg.) QiSA - Das Indikatorensystem für die ambulante Versorgung. Berlin: KomPart Verlagsgesellschaft mbH & Co. KG; 2009.	a	2	health system performance	effectiveness & efficiency	x	x	x	x	x	x	x
262	no	Anteil mit erhöhtem Verbrauch an nicht-steroidalen Antirheumatika (an allen eingeschriebenen Patienten in regionalen Versorgungsmodellen, die mit diesen Wirkstoffen behandelt werden)	Proportion of patients with increased consumption of non-steroidal anti-inflammatory drugs (NSAIDs) (of all patients treated with these drugs enrolled in regional care models)	Kaufmann-Kolle P, Riens B, Grün B, Kazmaier T. QISA Band D Version 1.0, Pharmakotherapie, Qualitätsindikatoren für die Verordnung von Arzneimitteln. In: Szecsenyi, Broge, Stock (Hrsg.) QiSA - Das Indikatorensystem für die ambulante Versorgung. Berlin: KomPart Verlagsgesellschaft mbH & Co. KG; 2009.	a	-	health system performance	effectiveness & efficiency	x	x	x	x	x	x	x
263	no	Anteil der älteren Patienten mit Polymedikation (an allen eingeschriebenen älteren Arzneimittelpatienten in regionalen Versorgungsmodellen)	Proportion of elderly patients with polymedication (of all elderly patients with pharmaceutical therapy enrolled in regional care models)	Kaufmann-Kolle P, Riens B, Grün B, Kazmaier T. QISA Band D Version 1.0, Pharmakotherapie, Qualitätsindikatoren für die Verordnung von Arzneimitteln. In: Szecsenyi, Broge, Stock (Hrsg.) QiSA - Das Indikatorensystem für die ambulante Versorgung. Berlin: KomPart Verlagsgesellschaft mbH & Co. KG; 2009.	a	-	health system performance	effectiveness & efficiency	x	x	x	x	x	x	x
264	no	Anteil der älteren Patienten mit Verordnungen potenziell problematischer Wirkstoffe (an allen eingeschriebenen älteren Arzneimittelpatienten in regionalen Versorgungsmodellen)	Proportion of elderly patients prescribed potentially problematic drugs (of all elderly patients with pharmaceutical therapy enrolled in regional care models)	Kaufmann-Kolle P, Riens B, Grün B, Kazmaier T. QISA Band D Version 1.0, Pharmakotherapie, Qualitätsindikatoren für die Verordnung von Arzneimitteln. In: Szecsenyi, Broge, Stock (Hrsg.) QiSA - Das Indikatorensystem für die ambulante Versorgung. Berlin: KomPart Verlagsgesellschaft mbH & Co. KG; 2009.	a	-	health system performance	effectiveness & efficiency	x	x	x	x	x	x	x
265	yes	Versicherte mit dokumentiertem Status körperliche Aktivität	Insurant with documented status of physical activity	Ludt S, Glassen K, Wiesemann A, Szecsenyi J. Band E1, Prävention, Qualitätsindikatoren für die Vermeidung von Krankheiten. In: Szecsenyi, Broge, Stock (Hrsg.) QISA - Das Indikatorensystem für die ambulante Versorgung. Berlin: KomPart Verlagsgesellschaft mbH & Co. KG; 2009.	a	0	health system performance	effectiveness & efficiency	x	x	x	x	x	x	x
266	yes	Körperlich aktive Versicherte	Physically active insurant	Ludt S, Glassen K, Wiesemann A, Szecsenyi J. Band E1, Prävention, Qualitätsindikatoren für die Vermeidung von Krankheiten. In: Szecsenyi, Broge, Stock (Hrsg.) QISA - Das Indikatorensystem für die ambulante Versorgung. Berlin: KomPart Verlagsgesellschaft mbH & Co. KG; 2009.	a	0	health system performance	effectiveness & efficiency	x	x	x	x	x	x	x
267	yes	Versicherte mit BMI Messung	Insurant with measurement of BMI	Ludt S, Glassen K, Wiesemann A, Szecsenyi J. Band E1, Prävention, Qualitätsindikatoren für die Vermeidung von Krankheiten. In: Szecsenyi, Broge, Stock (Hrsg.) QISA - Das Indikatorensystem für die ambulante Versorgung. Berlin: KomPart Verlagsgesellschaft mbH & Co. KG; 2009.	a	0	health system performance	effectiveness & efficiency	x	x	x	x	x	x	x
268	yes	Versicherte mit dokumentiertem Raucherstatus	Insurant with documented smoking status	Ludt S, Glassen K, Wiesemann A, Szecsenyi J. Band E1, Prävention, Qualitätsindikatoren für die Vermeidung von Krankheiten. In: Szecsenyi, Broge, Stock (Hrsg.) QISA - Das Indikatorensystem für die ambulante Versorgung. Berlin: KomPart Verlagsgesellschaft mbH & Co. KG; 2009.	a	0	health system performance	effectiveness & efficiency	x	x	x	x	x	x	x
269	no	Raucher mit Kurzberatung zur Raucherentwöhnung	Smokers with brief-consultation for smoking cessation	Ludt S, Glassen K, Wiesemann A, Szecsenyi J. Band E1, Prävention, Qualitätsindikatoren für die Vermeidung von Krankheiten. In: Szecsenyi, Broge, Stock (Hrsg.) QISA - Das Indikatorensystem für die ambulante Versorgung. Berlin: KomPart Verlagsgesellschaft mbH & Co. KG; 2009.	a	-	health system performance	effectiveness & efficiency	x	x	x	x	x	x	x
270	yes	Anteil der Raucher unter Versicherten	Proportion of smokers of all insurant	Ludt S, Glassen K, Wiesemann A, Szecsenyi J. Band E1, Prävention, Qualitätsindikatoren für die Vermeidung von Krankheiten. In: Szecsenyi, Broge, Stock (Hrsg.) QISA - Das Indikatorensystem für die ambulante Versorgung. Berlin: KomPart Verlagsgesellschaft mbH & Co. KG; 2009.	a	0	health system performance	effectiveness & efficiency	x	x	x	x	x	x	x
271	yes	Influenza-Impfrate der Versicherten ab 65 Jahren	Influenza vaccination rate of insurants aged 65 years and older	Ludt S, Glassen K, Wiesemann A, Szecsenyi J. Band E1, Prävention, Qualitätsindikatoren für die Vermeidung von Krankheiten. In: Szecsenyi, Broge, Stock (Hrsg.) QISA - Das Indikatorensystem für die ambulante Versorgung. Berlin: KomPart Verlagsgesellschaft mbH & Co. KG; 2009.	a	2	health system performance	effectiveness & efficiency	x	x	x	x	x	x	x
272	yes	Ältere Versicherte mit Sturzrisiko-Assessment	Elderly insurant with fall risk assessment	Ludt S, Glassen K, Wiesemann A, Szecsenyi J. Band E1, Prävention, Qualitätsindikatoren für die Vermeidung von Krankheiten. In: Szecsenyi, Broge, Stock (Hrsg.) QISA - Das Indikatorensystem für die ambulante Versorgung. Berlin: KomPart Verlagsgesellschaft mbH & Co. KG; 2009.	a	2	health system performance	effectiveness & efficiency	x	x	x	x	x	x	x
273	yes	Ältere Versicherte mit Hospitalisierung wegen hüftgelenksnaher Frakturen	Elderly insurant with hospitalization due to fractures close to hip joint	Ludt S, Glassen K, Wiesemann A, Szecsenyi J. Band E1, Prävention, Qualitätsindikatoren für die Vermeidung von Krankheiten. In: Szecsenyi, Broge, Stock (Hrsg.) QISA - Das Indikatorensystem für die ambulante Versorgung. Berlin: KomPart Verlagsgesellschaft mbH & Co. KG; 2009.	a	2	health system performance	effectiveness & efficiency	x	x	x	x	x	x	x
274	no	Verfügbarkeit eines Registers der Palliativpatienten je Praxis	Availability of a registry of palliative patients per practice	Engeser P, Böhlen F, Chenot R, Band F1, Hausärztliche Palliativversorgung, Qualitätsindikatoren für die Versorgung von Schwerstkranken und Patienten an ihrem Lebensende. In: Szecsenyi, Broge, Stock (Hrsg.) QISA - Das Indikatorensystem für die ambulante Versorgung. Berlin: KomPart Verlagsgesellschaft mbH & Co. KG; 2010.	a	-	health system performance	effectiveness & efficiency	x	x	x	x	x	x	x
275	yes	Anteil der Palliativpatienten, die zu Hause oder im Hospiz versterben	Proportion of palliative patients dying at home or in the hospice	Engeser P, Böhlen F, Chenot R, Band F1, Hausärztliche Palliativversorgung, Qualitätsindikatoren für die Versorgung von Schwerstkranken und Patienten an ihrem Lebensende. In: Szecsenyi, Broge, Stock (Hrsg.) QISA - Das Indikatorensystem für die ambulante Versorgung. Berlin: KomPart Verlagsgesellschaft mbH & Co. KG; 2010.	a	0	health system performance	effectiveness & efficiency	x	x	x	x	x	x	x
276	no	Anteil der Palliativpatienten, die an anhaltender opioidbedingter Verstopfung leiden und mit Laxantien behandelt werden	Proportion of palliative patients suffering from persistent opioid-induced constipation treated with laxatives	Engeser P, Böhlen F, Chenot R, Band F1, Hausärztliche Palliativversorgung, Qualitätsindikatoren für die Versorgung von Schwerstkranken und Patienten an ihrem Lebensende. In: Szecsenyi, Broge, Stock (Hrsg.) QISA - Das Indikatorensystem für die ambulante Versorgung. Berlin: KomPart Verlagsgesellschaft mbH & Co. KG; 2010.	a	-	health system performance	effectiveness & efficiency	x	x	x	x	x	x	x
277	no	Anteil der Palliativpatienten mit dokumentierten Symptomen: Wundstatus bei Dekubitus, Schwindel, Übelkeit und Erbrechen oder Obstipation	Proportion of palliative patients with documented symptoms: wound status in decubitus, vertigo, nausea and emesis or obstipation	Engeser P, Böhlen F, Chenot R, Band F1, Hausärztliche Palliativversorgung, Qualitätsindikatoren für die Versorgung von Schwerstkranken und Patienten an ihrem Lebensende. In: Szecsenyi, Broge, Stock (Hrsg.) QISA - Das Indikatorensystem für die ambulante Versorgung. Berlin: KomPart Verlagsgesellschaft mbH & Co. KG; 2010.	a	-	health system performance	effectiveness & efficiency	x	x	x	x	x	x	x
278	no	Anteil der Palliativpatienten mit einem Behandlungsplan bei Atemnot (Dyspnoe)	Proportion of palliative patients with a treatment plan for respiratory distress (dyspnea)	Engeser P, Böhlen F, Chenot R, Band F1, Hausärztliche Palliativversorgung, Qualitätsindikatoren für die Versorgung von Schwerstkranken und Patienten an ihrem Lebensende. In: Szecsenyi, Broge, Stock (Hrsg.) QISA - Das Indikatorensystem für die ambulante Versorgung. Berlin: KomPart Verlagsgesellschaft mbH & Co. KG; 2010.	a	-	health system performance	effectiveness & efficiency	x	x	x	x	x	x	x
279	yes	Anteil der Palliativpatienten mit einem Behandlungsplan für den Fall der Schmerzzunahme	Proportion of palliative patients with a treatment plan in case of increasing pain	Engeser P, Böhlen F, Chenot R, Band F1, Hausärztliche Palliativversorgung, Qualitätsindikatoren für die Versorgung von Schwerstkranken und Patienten an ihrem Lebensende. In: Szecsenyi, Broge, Stock (Hrsg.) QISA - Das Indikatorensystem für die ambulante Versorgung. Berlin: KomPart Verlagsgesellschaft mbH & Co. KG; 2010.	a	0	health system performance	effectiveness & efficiency	x	x	x	x	x	x	x
280	yes	Anteil der Palliativpatienten mit nicht sinnvollen Kombinationen von Opioiden	Proportion of palliative patients with critical combinations of opioids	Engeser P, Böhlen F, Chenot R, Band F1, Hausärztliche Palliativversorgung, Qualitätsindikatoren für die Versorgung von Schwerstkranken und Patienten an ihrem Lebensende. In: Szecsenyi, Broge, Stock (Hrsg.) QISA - Das Indikatorensystem für die ambulante Versorgung. Berlin: KomPart Verlagsgesellschaft mbH & Co. KG; 2010.	a	0	health system performance	effectiveness & efficiency	x	x	x	x	x	x	x
281	no	Erfassung der psychosozialen Belastung mit validierten und standardisierten Screeninginstrumenten bei Darmkrebs	Assessment of psychosocial stress in patients with colorectal cancer using validated and standardized screening instruments	Leitlinienprogramm Onkologie (Deutsche Krebsgesellschaft, Deutsche Krebshilfe, AWMF). S3-Leitlinie Psychoonkologische Diagnostik, Beratung und Behandlung von erwachsenen Krebspatienten, Version 1.1, Langversion, AWMF Registernummer 032/051OL. 2014.	c	-	health system performance	effectiveness & efficiency				x
282	no	Darmkrebs: Reduktion der Atemnot bei Patienten mit Diagnose „nicht heilbare Krebserkrankung“ (APV und SPV) mit mittlerer/ starker Atemnot	Colorectal cancer: Reduction of dyspnea in patients with diagnosis "incurable cancer" (APV (outpatient palliative care) and SPV (specialized palliative care)) with mid-level/severe dyspnea	Leitlinienprogramm Onkologie (Deutsche Krebsgesellschaft, Deutsche Krebshilfe, AWMF). S3-Leitlinie Palliativmedizin für Patienten mit einer nicht heilbaren Krebserkrankung, Langversion 1.1, AWMF-Registernummer: 128/001OL. 2015	c	-	health system performance	effectiveness & efficiency				x
283	no	Darmkrebs: Reduktion Schmerz bei Patienten mit Diagnose „nicht heilbare Krebserkrankung“ (APV und SPV) mit mittlerem/starkem Schmerz	Colorectal cancer: Pain reduction in patients with diagnosis "incurable cancer" (APV (outpatient palliative care) and SPV (specialized palliative care)) with mid-level/severe pain	Leitlinienprogramm Onkologie (Deutsche Krebsgesellschaft, Deutsche Krebshilfe, AWMF). S3-Leitlinie Palliativmedizin für Patienten mit einer nicht heilbaren Krebserkrankung, Langversion 1.1, AWMF-Registernummer: 128/001OL. 2015	c	-	health system performance	effectiveness & efficiency				x
284	no	Darmkrebs: routinemäßige Verordnung von Opiaten und Laxantien bei Patienten mit Diagnose „nicht heilbare Krebserkrankung“ (APV und SPV) mit Opiatmedikation	Colorectal cancer: Routine prescription of opiates and laxatives in patients with diagnosis "incurable cancer" (APV (outpatient palliative care) and SPV (specialized palliative care)) with opiate medication	Leitlinienprogramm Onkologie (Deutsche Krebsgesellschaft, Deutsche Krebshilfe, AWMF). S3-Leitlinie Palliativmedizin für Patienten mit einer nicht heilbaren Krebserkrankung, Langversion 1.1, AWMF-Registernummer: 128/001OL. 2015	c	-	health system performance	effectiveness & efficiency				x
285	no	Symptomassessment in der Sterbephase	Assessment of symptoms in the dying phase	Leitlinienprogramm Onkologie (Deutsche Krebsgesellschaft, Deutsche Krebshilfe, AWMF). S3-Leitlinie Palliativmedizin für Patienten mit einer nicht heilbaren Krebserkrankung, Langversion 1.1, AWMF-Registernummer: 128/001OL. 2015	c	-	health system performance	effectiveness & efficiency				x
286	no	Erfassung von Unruhe in der Sterbephase	Assessment of agitation in the dying phase	Leitlinienprogramm Onkologie (Deutsche Krebsgesellschaft, Deutsche Krebshilfe, AWMF). S3-Leitlinie Palliativmedizin für Patienten mit einer nicht heilbaren Krebserkrankung, Langversion 1.1, AWMF-Registernummer: 128/001OL. 2015	c	-	health system performance	effectiveness & efficiency				x
287	yes	Darmkrebs: Screening auf Depression bei Patienten mit Diagnose „nicht heilbare Krebserkrankung“ (APV und SPV)	Colorectal cancer: Screening for depression in patients with diagnosis "incurable cancer" (APV (outpatient palliative care) and SPV (specialized palliative care))	Leitlinienprogramm Onkologie (Deutsche Krebsgesellschaft, Deutsche Krebshilfe, AWMF). S3-Leitlinie Palliativmedizin für Patienten mit einer nicht heilbaren Krebserkrankung, Langversion 1.1, AWMF-Registernummer: 128/001OL. 2015	c	0	health system performance	effectiveness & efficiency				x
288	yes	Screening-Untersuchungen für sensomotorische diabetische Polyneuropathie bei Patienten mit Diabetes gemäß Empfehlungen der Nationalen Versorgungsleitlinie	Screenings for sensomotoric diabetic polyneuropathy in patients with diabetes according to recommendations of the national practice guidelines	Bundesärztekammer (BÄK), Kassenärztliche Bundesvereinigung (KBV), Arbeitsgemeinschaft der Wissenschaftlichen Medizinischen Fachgesellschaften (AWMF). Nationale VersorgungsLeitlinie Neuropathie bei Diabetes im Erwachsenenalter – Langfassung, 1. Auflage. Version 5. 2011.	c	0	health system performance	effectiveness & efficiency							x
289	no	Chirurgische Nervendekompression nur bei Patienten mit nachgewiesenem Engpasssyndrom	Surgical nerve compression only in patients with confirmed entrapment syndrome	Bundesärztekammer (BÄK), Kassenärztliche Bundesvereinigung (KBV), Arbeitsgemeinschaft der Wissenschaftlichen Medizinischen Fachgesellschaften (AWMF). Nationale VersorgungsLeitlinie Neuropathie bei Diabetes im Erwachsenenalter – Langfassung, 1. Auflage. Version 5. 2011.	c	-	health system performance	effectiveness & efficiency							x
290	no	Nutzung spezifischer Schulungsmaterialien bei Schulungsprogrammen für Menschen mit Diabetes	Utilization of specific training materials in training programs for people with diabetes	Bundesärztekammer (BÄK), Kassenärztliche Bundesvereinigung (KBV), Arbeitsgemeinschaft der Wissenschaftlichen Medizinischen Fachgesellschaften (AWMF) (2012): "Nationale VersorgungsLeitlinie Diabetes – Strukturierte Schulungsprogramme" – Langfassung, 1. Auflage. Version 3.	c	-	health system performance	effectiveness & efficiency							x
291	no	Anteil der Patienten mit Rückenschmerzen, bei denen ein Untersuchungsbefund dokumentiert ist	Proportion of patients with low-back pain where results are documented	Chenot J-F. Band C4 Rückenschmerz, Qualitätsindikatoren für die Behandlung von Patienten mit Rückenschmerzen. In: Szecsenyi, Broge, Stock (Hrsg.) QiSA - Das Indikatorensystem für die ambulante Versorgung. Berlin: KomPart Verlagsgesellschaft mbH & Co. KG; 2010.	a	-	health system performance	safety						x
292	no	Anteil der Patienten mit Rückenschmerzen, die eine Bildgebung erhalten	Proportion of patients with low-back pain receiving medical imaging	Chenot J-F. Band C4 Rückenschmerz, Qualitätsindikatoren für die Behandlung von Patienten mit Rückenschmerzen. In: Szecsenyi, Broge, Stock (Hrsg.) QiSA - Das Indikatorensystem für die ambulante Versorgung. Berlin: KomPart Verlagsgesellschaft mbH & Co. KG; 2010.	a	-	health system performance	safety						x
293	yes	Alle Patienten mit mindestens einem stationär erworbenen Dekubitalulcus (ohne Dekubitalulcera Grad/Kategorie 1)	All patients with at least one hospital-acquired decubitus ulcer (without grade/category 1 decubitus ulcers)	IQTIG Institut für Qualität und Transparenz im Gesundheitswesen (Hrsg.). Beschreibung der Qualitätsindikatoren für das Erfassungsjahr 2015, Pflege: Dekubitusprophylaxe, Indikatoren 2015. Berlin; 2016.	a	0	health system performance	safety	x	x	x	x	x	x	x
294	no	Anteil der Ärzte, die an einem praxisübergreifenden Fehlerberichtssystem teilnehmen	Proportion of physicians participating in an error reporting system across practices	Chenot J-F. Band C4 Rückenschmerz, Qualitätsindikatoren für die Behandlung von Patienten mit Rückenschmerzen. In: Szecsenyi, Broge, Stock (Hrsg.) QiSA - Das Indikatorensystem für die ambulante Versorgung. Berlin: KomPart Verlagsgesellschaft mbH & Co. KG; 2010.	a	-	health system performance	safety	x	x	x	x	x	x	x
295	no	Anteil der Ärzte, die in den letzten 36 Monaten eine Patientenbefragung in ihrer Praxis durchgeführt haben	Proportion of physicians who conducted a patient survey in their practice within last 36 months	Chenot J-F. Band C4 Rückenschmerz, Qualitätsindikatoren für die Behandlung von Patienten mit Rückenschmerzen. In: Szecsenyi, Broge, Stock (Hrsg.) QiSA - Das Indikatorensystem für die ambulante Versorgung. Berlin: KomPart Verlagsgesellschaft mbH & Co. KG; 2010.	a	-	health system performance	safety	x	x	x	x	x	x	x
296	no	Anteil der Ärzte, die in den letzten 36 Monaten eine Mitarbeiterbefragung in ihrer Praxis durchgeführt haben	Proportion of physicians who conducted an employee survey in their practice within last 36 months	Chenot J-F. Band C4 Rückenschmerz, Qualitätsindikatoren für die Behandlung von Patienten mit Rückenschmerzen. In: Szecsenyi, Broge, Stock (Hrsg.) QiSA - Das Indikatorensystem für die ambulante Versorgung. Berlin: KomPart Verlagsgesellschaft mbH & Co. KG; 2010.	a	-	health system performance	safety	x	x	x	x	x	x	x
297	yes	Einwohner je und Anzahl ambulanter Praxen (gesamt)	Inhabitants per and number of outpatient practices (overall)	Arbeitsgemeinschaft der Obersten Landesgesundheitsbehörden (AOLG). Indikatorensatz für die Gesundheitsberichterstattung der Länder. Düsseldorf: Ministerium für Gesundheit, Soziales, Frauen und Familie des Landes Nordrhein-Westfalen (Hrsg.); 2003, 3. Fassung.	a	2	healthcare provision	facilities	x	x	x	x	x	x	x
298	yes	Einwohner je und Anzahl hausärztlicher Einzelpraxen	Inhabitants per and number of single general practices	Arbeitsgemeinschaft der Obersten Landesgesundheitsbehörden (AOLG). Indikatorensatz für die Gesundheitsberichterstattung der Länder. Düsseldorf: Ministerium für Gesundheit, Soziales, Frauen und Familie des Landes Nordrhein-Westfalen (Hrsg.); 2003, 3. Fassung.	a	2	healthcare provision	facilities	x	x	x	x	x	x	x
299	yes	Einwohner je und Anzahl hausärztlicher Gemeinschaftspraxen	Inhabitants per and number of joint general practices	Arbeitsgemeinschaft der Obersten Landesgesundheitsbehörden (AOLG). Indikatorensatz für die Gesundheitsberichterstattung der Länder. Düsseldorf: Ministerium für Gesundheit, Soziales, Frauen und Familie des Landes Nordrhein-Westfalen (Hrsg.); 2003, 3. Fassung.	a	2	healthcare provision	facilities	x	x	x	x	x	x	x
300	yes	Einwohner je und Anzahl fachärztlicher Einzelpraxen	Inhabitants per and number of single specialist practices	Arbeitsgemeinschaft der Obersten Landesgesundheitsbehörden (AOLG). Indikatorensatz für die Gesundheitsberichterstattung der Länder. Düsseldorf: Ministerium für Gesundheit, Soziales, Frauen und Familie des Landes Nordrhein-Westfalen (Hrsg.); 2003, 3. Fassung.	a	2	healthcare provision	facilities	x	x	x	x	x	x	x
301	yes	Einwohner je und Anzahl fachärztlicher fachgleicher Gemeinschaftspraxen	Inhabitants per and number of specialist single-disciplinary joint practices	Arbeitsgemeinschaft der Obersten Landesgesundheitsbehörden (AOLG). Indikatorensatz für die Gesundheitsberichterstattung der Länder. Düsseldorf: Ministerium für Gesundheit, Soziales, Frauen und Familie des Landes Nordrhein-Westfalen (Hrsg.); 2003, 3. Fassung.	a	2	healthcare provision	facilities	x	x	x	x	x	x	x
302	yes	Einwohner je und Anzahl fachärztlicher fachübergreifender Gemeinschaftspraxen	Inhabitants per and number of specialist interdisciplinary joint practices	Arbeitsgemeinschaft der Obersten Landesgesundheitsbehörden (AOLG). Indikatorensatz für die Gesundheitsberichterstattung der Länder. Düsseldorf: Ministerium für Gesundheit, Soziales, Frauen und Familie des Landes Nordrhein-Westfalen (Hrsg.); 2003, 3. Fassung.	a	2	healthcare provision	facilities	x	x	x	x	x	x	x
303	yes	Einwohner je und Anzahl versorgungsbereichsübergreifender Gemeinschaftspraxen	Inhabitants per and number of cross-sectoral joint practices	Arbeitsgemeinschaft der Obersten Landesgesundheitsbehörden (AOLG). Indikatorensatz für die Gesundheitsberichterstattung der Länder. Düsseldorf: Ministerium für Gesundheit, Soziales, Frauen und Familie des Landes Nordrhein-Westfalen (Hrsg.); 2003, 3. Fassung.	a	2	healthcare provision	facilities	x	x	x	x	x	x	x
304	yes	Einwohner je und Anzahl psychologisch psychotherapeutischer Einzelpraxen	Inhabitants per and number of psychological psychotherapeutic single practices	Arbeitsgemeinschaft der Obersten Landesgesundheitsbehörden (AOLG). Indikatorensatz für die Gesundheitsberichterstattung der Länder. Düsseldorf: Ministerium für Gesundheit, Soziales, Frauen und Familie des Landes Nordrhein-Westfalen (Hrsg.); 2003, 3. Fassung.	a	2	healthcare provision	facilities	x	x	x	x	x	x	x
305	yes	Einwohner je und Anzahl psychologisch psychotherapeutische Gemeinschaftspraxen	Inhabitants per and number of psychological psychotherapeutic joint practices	Arbeitsgemeinschaft der Obersten Landesgesundheitsbehörden (AOLG). Indikatorensatz für die Gesundheitsberichterstattung der Länder. Düsseldorf: Ministerium für Gesundheit, Soziales, Frauen und Familie des Landes Nordrhein-Westfalen (Hrsg.); 2003, 3. Fassung.	a	2	healthcare provision	facilities	x	x	x	x	x	x	x
306	no	Einwohner je und Anzahl gemischte ärztlich-psychologisch psychotherapeutische Gemeinschaftspraxen	Inhabitants per and number of mixed medical-psychological psychotherapeutic joint practices	Arbeitsgemeinschaft der Obersten Landesgesundheitsbehörden (AOLG). Indikatorensatz für die Gesundheitsberichterstattung der Länder. Düsseldorf: Ministerium für Gesundheit, Soziales, Frauen und Familie des Landes Nordrhein-Westfalen (Hrsg.); 2003, 3. Fassung.	a	-	healthcare provision	facilities	x	x	x	x	x	x	x
307	yes	Einwohner je und Anzahl medizinischer Versorgungszentren	Inhabitants per and number of medical service centres	Arbeitsgemeinschaft der Obersten Landesgesundheitsbehörden (AOLG). Indikatorensatz für die Gesundheitsberichterstattung der Länder. Düsseldorf: Ministerium für Gesundheit, Soziales, Frauen und Familie des Landes Nordrhein-Westfalen (Hrsg.); 2003, 3. Fassung.	a	2	healthcare provision	facilities	x	x	x	x	x	x	x
308	yes	Einwohner je und Anzahl Einzelpraxen niedergelassener Zahnärzte/Zahnärztinnen	Inhabitants per and number of single practices of licensed dentists	Arbeitsgemeinschaft der Obersten Landesgesundheitsbehörden (AOLG). Indikatorensatz für die Gesundheitsberichterstattung der Länder. Düsseldorf: Ministerium für Gesundheit, Soziales, Frauen und Familie des Landes Nordrhein-Westfalen (Hrsg.); 2003, 3. Fassung.	a	2	healthcare provision	facilities	x	x	x	x	x	x	x
309	no	Einwohner je und Anzahl Gemeinschaftspraxen niedergelassener Zahnärzte/Zahnärztinnen	Inhabitants per and number of joint practices of licensed dentists	Arbeitsgemeinschaft der Obersten Landesgesundheitsbehörden (AOLG). Indikatorensatz für die Gesundheitsberichterstattung der Länder. Düsseldorf: Ministerium für Gesundheit, Soziales, Frauen und Familie des Landes Nordrhein-Westfalen (Hrsg.); 2003, 3. Fassung.	a	-	healthcare provision	facilities	x	x	x	x	x	x	x
310	yes	Einwohner je und Anzahl ambulante und (teil-) stationäre Dialyseeinrichtungen (Hämodialyse)	Inhabitants per and number of outpatient and (semi-) inpatient dialysis facilities (hemodialysis)	Arbeitsgemeinschaft der Obersten Landesgesundheitsbehörden (AOLG). Indikatorensatz für die Gesundheitsberichterstattung der Länder. Düsseldorf: Ministerium für Gesundheit, Soziales, Frauen und Familie des Landes Nordrhein-Westfalen (Hrsg.); 2003, 3. Fassung.	a	2	healthcare provision	facilities	x	x	x	x	x	x	x
311	yes	Einwohner je und Anzahl Krankenhäuser	Inhabitants per and number of hospitals	Arbeitsgemeinschaft der Obersten Landesgesundheitsbehörden (AOLG). Indikatorensatz für die Gesundheitsberichterstattung der Länder. Düsseldorf: Ministerium für Gesundheit, Soziales, Frauen und Familie des Landes Nordrhein-Westfalen (Hrsg.); 2003, 3. Fassung.	a	2	healthcare provision	facilities	x	x	x	x	x	x	x
312	yes	Einwohner je und Anzahl aufgestellter Betten	Inhabitants per and number of available beds	Arbeitsgemeinschaft der Obersten Landesgesundheitsbehörden (AOLG). Indikatorensatz für die Gesundheitsberichterstattung der Länder. Düsseldorf: Ministerium für Gesundheit, Soziales, Frauen und Familie des Landes Nordrhein-Westfalen (Hrsg.); 2003, 3. Fassung.	a	2	healthcare provision	facilities	x	x	x	x	x	x	x
313	yes	Aufgestellte Betten je 100.000 Einwohner	Available beds per 100,000 inhabitants	Arbeitsgemeinschaft der Obersten Landesgesundheitsbehörden (AOLG). Indikatorensatz für die Gesundheitsberichterstattung der Länder. Düsseldorf: Ministerium für Gesundheit, Soziales, Frauen und Familie des Landes Nordrhein-Westfalen (Hrsg.); 2003, 3. Fassung.	a	2	healthcare provision	facilities	x	x	x	x	x	x	x
314	yes	Einwohner je aufgestellte Betten in Krankenhäusern nach ausgewählten Fachabteilungen	Inhabitants per available hospital beds by selected specialty departments	Arbeitsgemeinschaft der Obersten Landesgesundheitsbehörden (AOLG). Indikatorensatz für die Gesundheitsberichterstattung der Länder. Düsseldorf: Ministerium für Gesundheit, Soziales, Frauen und Familie des Landes Nordrhein-Westfalen (Hrsg.); 2003, 3. Fassung.	a	2	healthcare provision	facilities	x	x	x	x	x	x	x
315	yes	Einwohner je und Anzahl Vorsorge- und Rehabilitationseinrichtungen	Inhabitants per and number of prevention and rehabilitation facilities	Arbeitsgemeinschaft der Obersten Landesgesundheitsbehörden (AOLG). Indikatorensatz für die Gesundheitsberichterstattung der Länder. Düsseldorf: Ministerium für Gesundheit, Soziales, Frauen und Familie des Landes Nordrhein-Westfalen (Hrsg.); 2003, 3. Fassung.	a	2	healthcare provision	facilities	x	x	x	x	x	x	x
316	yes	Einwohner je und Anzahl aufgestellter Betten in Vorsorge- und Rehabilitationseinrichtungen	Inhabitants per and number of available beds in prevention and rehabilitation facilities	Arbeitsgemeinschaft der Obersten Landesgesundheitsbehörden (AOLG). Indikatorensatz für die Gesundheitsberichterstattung der Länder. Düsseldorf: Ministerium für Gesundheit, Soziales, Frauen und Familie des Landes Nordrhein-Westfalen (Hrsg.); 2003, 3. Fassung.	a	2	healthcare provision	facilities	x	x	x	x	x	x	x
317	no	Einwohner je und Anzahl aufgestellter Betten ausgewählter Fachabteilungen in Vorsorge- und Rehabilitationseinrichtungen	Inhabitants per and number of available beds of selected specialty departments in prevention and rehabilitation facilities	Arbeitsgemeinschaft der Obersten Landesgesundheitsbehörden (AOLG). Indikatorensatz für die Gesundheitsberichterstattung der Länder. Düsseldorf: Ministerium für Gesundheit, Soziales, Frauen und Familie des Landes Nordrhein-Westfalen (Hrsg.); 2003, 3. Fassung.	a	-	healthcare provision	facilities	x	x	x	x	x	x	x
318	yes	Einwohner je und Anzahl ambulante Pflegedienste (gesamt)	Inhabitants per and number of outpatient nursing facilities (total)	Arbeitsgemeinschaft der Obersten Landesgesundheitsbehörden (AOLG). Indikatorensatz für die Gesundheitsberichterstattung der Länder. Düsseldorf: Ministerium für Gesundheit, Soziales, Frauen und Familie des Landes Nordrhein-Westfalen (Hrsg.); 2003, 3. Fassung.	a	2	healthcare provision	facilities	x	x	x	x	x	x	x
319	yes	Einwohner je und Anzahl ambulante Pflegedienste nur Leistungen nach SGB XI	Inhabitants per and number of outpatient nursing facilities (only services according to social code XI)	Arbeitsgemeinschaft der Obersten Landesgesundheitsbehörden (AOLG). Indikatorensatz für die Gesundheitsberichterstattung der Länder. Düsseldorf: Ministerium für Gesundheit, Soziales, Frauen und Familie des Landes Nordrhein-Westfalen (Hrsg.); 2003, 3. Fassung.	a	2	healthcare provision	facilities	x	x	x	x	x	x	x
320	yes	Einwohner je und Anzahl ambulante Pflegedienste mit weiteren Sozialleistungen neben SGB XI	Inhabitants per and number of outpatient nursing facilities with additional social services besides social code XI	Arbeitsgemeinschaft der Obersten Landesgesundheitsbehörden (AOLG). Indikatorensatz für die Gesundheitsberichterstattung der Länder. Düsseldorf: Ministerium für Gesundheit, Soziales, Frauen und Familie des Landes Nordrhein-Westfalen (Hrsg.); 2003, 3. Fassung.	a	2	healthcare provision	facilities	x	x	x	x	x	x	x
321	yes	Einwohner je und Anzahl ambulante Pflegedienste: häusliche Krankenpflege/Haushaltshilfe nach SGB V	Inhabitants per and number of outpatient nursing facilities: home care/domestic aid according to social code V	Arbeitsgemeinschaft der Obersten Landesgesundheitsbehörden (AOLG). Indikatorensatz für die Gesundheitsberichterstattung der Länder. Düsseldorf: Ministerium für Gesundheit, Soziales, Frauen und Familie des Landes Nordrhein-Westfalen (Hrsg.); 2003, 3. Fassung.	a	2	healthcare provision	facilities	x	x	x	x	x	x	x
322	no	Einwohner je und Anzahl ambulante Pflegedienste mit Hilfe zur Pflege nach BSHG	Inhabitants per and number of outpatient nursing facilities with aid for care according to Federal Social Security Act (BSHG)	Arbeitsgemeinschaft der Obersten Landesgesundheitsbehörden (AOLG). Indikatorensatz für die Gesundheitsberichterstattung der Länder. Düsseldorf: Ministerium für Gesundheit, Soziales, Frauen und Familie des Landes Nordrhein-Westfalen (Hrsg.); 2003, 3. Fassung.	a	-	healthcare provision	facilities	x	x	x	x	x	x	x
323	no	Einwohner je und Anzahl ambulanter Pflegeeinrichtungen als eigenständiger Dienst an einer Wohneinrichtung (Altenheim, Altenwohnheim, betreutes Wohnen)	Inhabitants per and number of outpatient nursing care facilities as independent services at residential facility (retirement home, residential home for the elderly, assisted living)	Arbeitsgemeinschaft der Obersten Landesgesundheitsbehörden (AOLG). Indikatorensatz für die Gesundheitsberichterstattung der Länder. Düsseldorf: Ministerium für Gesundheit, Soziales, Frauen und Familie des Landes Nordrhein-Westfalen (Hrsg.); 2003, 3. Fassung.	a	-	healthcare provision	facilities	x	x	x	x	x	x	x
324	no	Einwohner je und Anzahl ambulanter Pflegeeinrichtungen als eigenständiger Dienst an einer sonstigen Einrichtung (z. B. Krankenhaus)	Inhabitants per and number of outpatient nursing facilities as independent services at other facility (e.g. hospital)	Arbeitsgemeinschaft der Obersten Landesgesundheitsbehörden (AOLG). Indikatorensatz für die Gesundheitsberichterstattung der Länder. Düsseldorf: Ministerium für Gesundheit, Soziales, Frauen und Familie des Landes Nordrhein-Westfalen (Hrsg.); 2003, 3. Fassung.	a	-	healthcare provision	facilities	x	x	x	x	x	x	x
325	no	Einwohner je und Anzahl ambulante Pflegeeinrichtungen als eigenständige Dienste an einem Pflegeheim (mehrgliedrige Einrichtungen)	Inhabitants per and number of outpatient nursing facilities as independent services at nursing home (multi-unit facilities)	Arbeitsgemeinschaft der Obersten Landesgesundheitsbehörden (AOLG). Indikatorensatz für die Gesundheitsberichterstattung der Länder. Düsseldorf: Ministerium für Gesundheit, Soziales, Frauen und Familie des Landes Nordrhein-Westfalen (Hrsg.); 2003, 3. Fassung.	a	-	healthcare provision	facilities	x	x	x	x	x	x	x
326	yes	Einwohner je und Anzahl Rettungsdienste	Inhabitants per and number of emergency medical services	Indicator is based on suggestion of study team and was not found in a specific indicator source.	f	2	healthcare provision	facilities	x	x	x	x	x	x	x
327	yes	Vollzeitkräfte ärztliches Personal im Krankenhaus	Full-time medical staff in hospital	Arbeitsgemeinschaft der Obersten Landesgesundheitsbehörden (AOLG). Indikatorensatz für die Gesundheitsberichterstattung der Länder. Düsseldorf: Ministerium für Gesundheit, Soziales, Frauen und Familie des Landes Nordrhein-Westfalen (Hrsg.); 2003, 3. Fassung.	a	2	healthcare provision	professionals	x	x	x	x	x	x	x
328	yes	Teilzeitkräfte ärztliches Personal im Krankenhaus	Part-time medical staff in hospital	Arbeitsgemeinschaft der Obersten Landesgesundheitsbehörden (AOLG). Indikatorensatz für die Gesundheitsberichterstattung der Länder. Düsseldorf: Ministerium für Gesundheit, Soziales, Frauen und Familie des Landes Nordrhein-Westfalen (Hrsg.); 2003, 3. Fassung.	a	2	healthcare provision	professionals	x	x	x	x	x	x	x
329	yes	Vollzeitkräfte nichtärztliches Personal im Krankenhaus	Full-time non-medical staff in hospital	Arbeitsgemeinschaft der Obersten Landesgesundheitsbehörden (AOLG). Indikatorensatz für die Gesundheitsberichterstattung der Länder. Düsseldorf: Ministerium für Gesundheit, Soziales, Frauen und Familie des Landes Nordrhein-Westfalen (Hrsg.); 2003, 3. Fassung.	a	2	healthcare provision	professionals	x	x	x	x	x	x	x
330	yes	Teilzeitkräfte nichtärztliches Personal im Krankenhaus	Part-time non-medical staff in hospital	Arbeitsgemeinschaft der Obersten Landesgesundheitsbehörden (AOLG). Indikatorensatz für die Gesundheitsberichterstattung der Länder. Düsseldorf: Ministerium für Gesundheit, Soziales, Frauen und Familie des Landes Nordrhein-Westfalen (Hrsg.); 2003, 3. Fassung.	a	2	healthcare provision	professionals	x	x	x	x	x	x	x
331	yes	Vollzeitkräfte Pflegedienst im Krankenhaus	Full-time nursing staff in hospital	Arbeitsgemeinschaft der Obersten Landesgesundheitsbehörden (AOLG). Indikatorensatz für die Gesundheitsberichterstattung der Länder. Düsseldorf: Ministerium für Gesundheit, Soziales, Frauen und Familie des Landes Nordrhein-Westfalen (Hrsg.); 2003, 3. Fassung.	a	2	healthcare provision	professionals	x	x	x	x	x	x	x
332	yes	Teilzeitkräfte Pflegedienst im Krankenhaus	Part-time nursing staff in hospital	Arbeitsgemeinschaft der Obersten Landesgesundheitsbehörden (AOLG). Indikatorensatz für die Gesundheitsberichterstattung der Länder. Düsseldorf: Ministerium für Gesundheit, Soziales, Frauen und Familie des Landes Nordrhein-Westfalen (Hrsg.); 2003, 3. Fassung.	a	2	healthcare provision	professionals	x	x	x	x	x	x	x
333	no	Vollzeitkräfte medizinisch-technischer Dienst im Krankenhaus	Full-time medical technical staff in hospital	Arbeitsgemeinschaft der Obersten Landesgesundheitsbehörden (AOLG). Indikatorensatz für die Gesundheitsberichterstattung der Länder. Düsseldorf: Ministerium für Gesundheit, Soziales, Frauen und Familie des Landes Nordrhein-Westfalen (Hrsg.); 2003, 3. Fassung.	a	-	healthcare provision	professionals	x	x	x	x	x	x	x
334	no	Teilzeitkräfte medizinisch-technischer Dienst im Krankenhaus	Part-time medical technical staff in hospital	Arbeitsgemeinschaft der Obersten Landesgesundheitsbehörden (AOLG). Indikatorensatz für die Gesundheitsberichterstattung der Länder. Düsseldorf: Ministerium für Gesundheit, Soziales, Frauen und Familie des Landes Nordrhein-Westfalen (Hrsg.); 2003, 3. Fassung.	a	-	healthcare provision	professionals	x	x	x	x	x	x	x
335	yes	Einwohner je und Anzahl ärztliches Personal im Krankenhaus	Inhabitants per and number of non-medical staff in hospital	Statistisches Landesamt Baden-Württemberg [Internet]. Stuttgart: Regionaldaten. [last accessed 2019 Sep 24]. Available from: https://www.statistik-bw.de/	d	1	healthcare provision	professionals	x	x	x	x	x	x	x
336	no	Einwohner je und Anzahl ärztliches Personal in Vorsorge- oder Rehabilitationseinrichtungen	Inhabitants per and number of medical staff in prevention or rehabilitation facilities	Arbeitsgemeinschaft der Obersten Landesgesundheitsbehörden (AOLG). Indikatorensatz für die Gesundheitsberichterstattung der Länder. Düsseldorf: Ministerium für Gesundheit, Soziales, Frauen und Familie des Landes Nordrhein-Westfalen (Hrsg.); 2003, 3. Fassung.	a	-	healthcare provision	professionals	x	x	x	x	x	x	x
337	no	Anzahl nicht-ärztliches Personal in Vorsorge- oder Rehabilitationseinrichtungen	Inhabitants of non-medical staff in prevention or rehabilitation facilities	Arbeitsgemeinschaft der Obersten Landesgesundheitsbehörden (AOLG). Indikatorensatz für die Gesundheitsberichterstattung der Länder. Düsseldorf: Ministerium für Gesundheit, Soziales, Frauen und Familie des Landes Nordrhein-Westfalen (Hrsg.); 2003, 3. Fassung.	a	-	healthcare provision	professionals	x	x	x	x	x	x	x
338	yes	Ärztliches Personal in Vorsorge- oder Rehabilitationseinrichtungen je Bett	Medical staff in prevention or rehabilitation facilities per bed	Arbeitsgemeinschaft der Obersten Landesgesundheitsbehörden (AOLG). Indikatorensatz für die Gesundheitsberichterstattung der Länder. Düsseldorf: Ministerium für Gesundheit, Soziales, Frauen und Familie des Landes Nordrhein-Westfalen (Hrsg.); 2003, 3. Fassung.	a	2	healthcare provision	professionals	x	x	x	x	x	x	x
339	yes	Nicht-ärztliches Personal in Vorsorge- oder Rehabilitationseinrichtungen je Bett	Non-medical staff in prevention or rehabilitation facilities per bed	Arbeitsgemeinschaft der Obersten Landesgesundheitsbehörden (AOLG). Indikatorensatz für die Gesundheitsberichterstattung der Länder. Düsseldorf: Ministerium für Gesundheit, Soziales, Frauen und Familie des Landes Nordrhein-Westfalen (Hrsg.); 2003, 3. Fassung.	a	2	healthcare provision	professionals	x	x	x	x	x	x	x
340	no	Beschäftigungsverhältnis-Umfang in ambulanten Pflegediensten in Prozent	Employment relationship - capacity for outpatient nursing services in percent	Statistisches Bundesamt (Hrsg.). Pflegestatistik 2013, Pflege im Rahmen der Pflegeversicherung, Deutschlandergebnisse. Wiesbaden. 2015.	d	-	healthcare provision	professionals	x	x	x	x	x	x	x
341	yes	Einwohner je und Anzahl Gesundheits- und Krankenpfleger/innen in ambulanten Pflegeeinrichtungen	Inhabitants per and number of nurses in outpatient nursing care facilities	Arbeitsgemeinschaft der Obersten Landesgesundheitsbehörden (AOLG). Indikatorensatz für die Gesundheitsberichterstattung der Länder. Düsseldorf: Ministerium für Gesundheit, Soziales, Frauen und Familie des Landes Nordrhein-Westfalen (Hrsg.); 2003, 3. Fassung.	a	2	healthcare provision	professionals	x	x	x	x	x	x	x
342	yes	Einwohner je und Anzahl Krankenpflegehelfer/innen in ambulanten Pflegeeinrichtungen	Inhabitants per and number of nursing assistants in outpatient nursing care facilities	Arbeitsgemeinschaft der Obersten Landesgesundheitsbehörden (AOLG). Indikatorensatz für die Gesundheitsberichterstattung der Länder. Düsseldorf: Ministerium für Gesundheit, Soziales, Frauen und Familie des Landes Nordrhein-Westfalen (Hrsg.); 2003, 3. Fassung.	a	2	healthcare provision	professionals	x	x	x	x	x	x	x
343	no	Einwohner je und Anzahl Auszubildende Gesundheits- und Krankenpfleger/innen (gesamt)	Inhabitants per and number of nursing apprentices (total)	Statistisches Bundesamt (Hrsg.). Pflegestatistik 2013, Pflege im Rahmen der Pflegeversicherung, Deutschlandergebnisse. Wiesbaden. 2015.	d	-	healthcare provision	professionals	x	x	x	x	x	x	x
344	no	Einwohner je und Anzahl Personal mit überwiegendem Tätigkeitsbereich im Pflegedienst in ambulanten Pflegeeinrichtungen	Inhabitants per and number of staff predominantly active in nursing service in outpatient nursing care facilities	Statistisches Bundesamt (Hrsg.). Pflegestatistik 2013, Pflege im Rahmen der Pflegeversicherung, Deutschlandergebnisse. Wiesbaden. 2015.	d	-	healthcare provision	professionals	x	x	x	x	x	x	x
345	yes	Einwohner je und Anzahl stationärer Pflegeeinrichtungen nach Art der Pflegeeinrichtung (z.B. Pflegestufen, Zielgruppen)	Inhabitants per and number of residential nursing care facilities by care facility type (e.g. level of care, target groups)	Arbeitsgemeinschaft der Obersten Landesgesundheitsbehörden (AOLG). Indikatorensatz für die Gesundheitsberichterstattung der Länder. Düsseldorf: Ministerium für Gesundheit, Soziales, Frauen und Familie des Landes Nordrhein-Westfalen (Hrsg.); 2003, 3. Fassung.	a	2	healthcare provision	professionals	x	x	x	x	x	x	x
346	yes	Einwohner je und Anzahl verfügbarer Plätze in stationären Pflegeeinrichtungen nach Art der Pflegeeinrichtung	Inhabitants per and number of available places in residential nursing care facilities by care facility type	Arbeitsgemeinschaft der Obersten Landesgesundheitsbehörden (AOLG). Indikatorensatz für die Gesundheitsberichterstattung der Länder. Düsseldorf: Ministerium für Gesundheit, Soziales, Frauen und Familie des Landes Nordrhein-Westfalen (Hrsg.); 2003, 3. Fassung.	a	2	healthcare provision	professionals	x	x	x	x	x	x	x
347	no	Art verfügbarer Plätze in stationären Pflegeeinrichtungen (Betten pro Zimmer)	Types of available places in residential nursing care facilities (beds per room)	Statistisches Bundesamt (Hrsg.). Pflegestatistik 2013, Pflege im Rahmen der Pflegeversicherung, Deutschlandergebnisse. Wiesbaden. 2015.	d	-	healthcare provision	professionals	x	x	x	x	x	x	x
348	no	Einwohner pro Chirurg in ambulanten Einrichtungen	Inhabitants per surgeon in outpatient facilities	Gesundheitsatlas Baden-Württemberg [Internet]. Stuttgart: Landesgesundheitsamt Baden-Württemberg. [last accessed 2019 Sep 24]. Available from: http://gesundheitsatlas-bw.de/	d	-	healthcare provision	professionals	x	x	x	x	x	x	x
349	no	Einwohner pro Frauenarzt ambulanten Einrichtungen	Inhabitants per gynecologist in outpatient facilities	Gesundheitsatlas Baden-Württemberg [Internet]. Stuttgart: Landesgesundheitsamt Baden-Württemberg. [last accessed 2019 Sep 24]. Available from: http://gesundheitsatlas-bw.de/	d	-	healthcare provision	professionals	x	x	x	x	x	x	x
350	no	Einwohner pro Nervenarzt ambulanten Einrichtungen	Inhabitants per neurologist in outpatient facilities	Gesundheitsatlas Baden-Württemberg [Internet]. Stuttgart: Landesgesundheitsamt Baden-Württemberg. [last accessed 2019 Sep 24]. Available from: http://gesundheitsatlas-bw.de/	d	-	healthcare provision	professionals	x	x	x	x	x	x	x
351	no	Einwohner pro Orthopäde in ambulanten Einrichtungen	Inhabitants per orthopedist in outpatient facilities	Gesundheitsatlas Baden-Württemberg [Internet]. Stuttgart: Landesgesundheitsamt Baden-Württemberg. [last accessed 2019 Sep 24]. Available from: http://gesundheitsatlas-bw.de/	d	-	healthcare provision	professionals	x	x	x	x	x	x	x
352	no	Einwohner pro Anästhesist in ambulanten Einrichtungen	Inhabitants per anesthesist in outpatient facilities	Gesundheitsatlas Baden-Württemberg [Internet]. Stuttgart: Landesgesundheitsamt Baden-Württemberg. [last accessed 2019 Sep 24]. Available from: http://gesundheitsatlas-bw.de/	d	-	healthcare provision	professionals	x	x	x	x	x	x	x
353	no	Einwohner pro Psychotherapeut in ambulanten Einrichtungen	Inhabitants per psychotherapist in outpatient facilities	Gesundheitsatlas Baden-Württemberg [Internet]. Stuttgart: Landesgesundheitsamt Baden-Württemberg. [last accessed 2019 Sep 24]. Available from: http://gesundheitsatlas-bw.de/	d	-	healthcare provision	professionals	x	x	x	x	x	x	x
354	yes	Einwohner pro Kinderarzt in ambulanten Einrichtungen	Inhabitants per pediatrician in outpatient facilities	Gesundheitsatlas Baden-Württemberg [Internet]. Stuttgart: Landesgesundheitsamt Baden-Württemberg. [last accessed 2019 Sep 24]. Available from: http://gesundheitsatlas-bw.de/	d	1	healthcare provision	professionals	x	x	x	x	x	x	x
355	yes	Einwohner pro Hausarzt in ambulanten Einrichtungen	Inhabitants per general practitioner in outpatient facilities	Gesundheitsatlas Baden-Württemberg [Internet]. Stuttgart: Landesgesundheitsamt Baden-Württemberg. [last accessed 2019 Sep 24]. Available from: http://gesundheitsatlas-bw.de/	d	1	healthcare provision	professionals	x	x	x	x	x	x	x
356	yes	Einwohner pro Zahnarzt in ambulanten Einrichtungen	Inhabitants per dentist in outpatient facilities	Gesundheitsatlas Baden-Württemberg [Internet]. Stuttgart: Landesgesundheitsamt Baden-Württemberg. [last accessed 2019 Sep 24]. Available from: http://gesundheitsatlas-bw.de/	d	1	healthcare provision	professionals	x	x	x	x	x	x	x
357	yes	Einwohner pro Urologe in ambulanten Einrichtungen	Inhabitants per urologist in outpatient facilities	Gesundheitsatlas Baden-Württemberg [Internet]. Stuttgart: Landesgesundheitsamt Baden-Württemberg. [last accessed 2019 Sep 24]. Available from: http://gesundheitsatlas-bw.de/	d	1	healthcare provision	professionals	x	x	x	x	x	x	x
358	yes	Einwohner pro Augenarzt in ambulanten Einrichtungen	Inhabitants per ophthalmologist in outpatient facilities	Gesundheitsatlas Baden-Württemberg [Internet]. Stuttgart: Landesgesundheitsamt Baden-Württemberg. [last accessed 2019 Sep 24]. Available from: http://gesundheitsatlas-bw.de/	d	1	healthcare provision	professionals	x	x	x	x	x	x	x
359	yes	Einwohner je öffentliche Apotheke	Inhabitants per public pharmacy	Gesundheitsatlas Baden-Württemberg [Internet]. Stuttgart: Landesgesundheitsamt Baden-Württemberg. [last accessed 2019 Sep 24]. Available from: http://gesundheitsatlas-bw.de/	d	1	healthcare provision	professionals	x	x	x	x	x	x	x
360	yes	Einwohner je Dialyseplatz (Hämodialyse) in ambulanten und (teil-) stationären Einrichtungen	Inhabitants per dialysis bed (hemodialysis) in outpatient and (semi-) inpatient facilities	Arbeitsgemeinschaft der Obersten Landesgesundheitsbehörden (AOLG). Indikatorensatz für die Gesundheitsberichterstattung der Länder. Düsseldorf: Ministerium für Gesundheit, Soziales, Frauen und Familie des Landes Nordrhein-Westfalen (Hrsg.); 2003, 3. Fassung.	a	2	healthcare provision	technology	x	x	x	x	x	x	x
361	yes	Einwohner je Computer-Tomographie-Geräte (CT) in stationären Einrichtungen	Inhabitants per computer tomograph (CT) in inpatient facilities	Arbeitsgemeinschaft der Obersten Landesgesundheitsbehörden (AOLG). Indikatorensatz für die Gesundheitsberichterstattung der Länder. Düsseldorf: Ministerium für Gesundheit, Soziales, Frauen und Familie des Landes Nordrhein-Westfalen (Hrsg.); 2003, 3. Fassung.	a	2	healthcare provision	technology	x	x	x	x	x	x	x
362	no	Einwohner je und Anzahl Dialysegeräte in stationären Einrichtungen	Inhabitants per and number of dialysis machines in inpatient facilities	Arbeitsgemeinschaft der Obersten Landesgesundheitsbehörden (AOLG). Indikatorensatz für die Gesundheitsberichterstattung der Länder. Düsseldorf: Ministerium für Gesundheit, Soziales, Frauen und Familie des Landes Nordrhein-Westfalen (Hrsg.); 2003, 3. Fassung.	a	-	healthcare provision	technology	x	x	x	x	x	x	x
363	no	Einwohner je und Anzahl Digitale-Subtraktions-Angiographiegeräte in stationären Einrichtungen	Inhabitants and number of digital subtraction angiographs in inpatient facilities	Arbeitsgemeinschaft der Obersten Landesgesundheitsbehörden (AOLG). Indikatorensatz für die Gesundheitsberichterstattung der Länder. Düsseldorf: Ministerium für Gesundheit, Soziales, Frauen und Familie des Landes Nordrhein-Westfalen (Hrsg.); 2003, 3. Fassung.	a	-	healthcare provision	technology	x	x	x	x	x	x	x
364	no	Einwohner je und Anzahl Gammakameras in stationären Einrichtungen	Inhabitants per and number of gamma cameras in inpatient facilities	Arbeitsgemeinschaft der Obersten Landesgesundheitsbehörden (AOLG). Indikatorensatz für die Gesundheitsberichterstattung der Länder. Düsseldorf: Ministerium für Gesundheit, Soziales, Frauen und Familie des Landes Nordrhein-Westfalen (Hrsg.); 2003, 3. Fassung.	a	-	healthcare provision	technology	x	x	x	x	x	x	x
365	no	Einwohner je und Anzahl Herz-Lungen-Maschinen in stationären Einrichtungen	Inhabitants per and number of heart-lung machines in inpatient facilities	Arbeitsgemeinschaft der Obersten Landesgesundheitsbehörden (AOLG). Indikatorensatz für die Gesundheitsberichterstattung der Länder. Düsseldorf: Ministerium für Gesundheit, Soziales, Frauen und Familie des Landes Nordrhein-Westfalen (Hrsg.); 2003, 3. Fassung.	a	-	healthcare provision	technology	x	x	x	x	x	x	x
366	no	Einwohner je und Anzahl Linearbeschleuniger (LIN) in stationären Einrichtungen	Inhabitants per and number of linear accelerators (LINACs) in inpatient facilities	Arbeitsgemeinschaft der Obersten Landesgesundheitsbehörden (AOLG). Indikatorensatz für die Gesundheitsberichterstattung der Länder. Düsseldorf: Ministerium für Gesundheit, Soziales, Frauen und Familie des Landes Nordrhein-Westfalen (Hrsg.); 2003, 3. Fassung.	a	-	healthcare provision	technology	x	x	x	x	x	x	x
367	no	Einwohner je und Anzahl Tele-Kobalt-Therapiegeräte (CO) in stationären Einrichtungen	Inhabitants per and number of telecobalt machines in inpatient facilities	Arbeitsgemeinschaft der Obersten Landesgesundheitsbehörden (AOLG). Indikatorensatz für die Gesundheitsberichterstattung der Länder. Düsseldorf: Ministerium für Gesundheit, Soziales, Frauen und Familie des Landes Nordrhein-Westfalen (Hrsg.); 2003, 3. Fassung.	a	-	healthcare provision	technology	x	x	x	x	x	x	x
368	yes	Einwohner je und Anzahl Kernspin-Tomographen in stationären Einrichtungen	Inhabitants per and number of magnetic resonance/MRI scanners in inpatient facilities	Arbeitsgemeinschaft der Obersten Landesgesundheitsbehörden (AOLG). Indikatorensatz für die Gesundheitsberichterstattung der Länder. Düsseldorf: Ministerium für Gesundheit, Soziales, Frauen und Familie des Landes Nordrhein-Westfalen (Hrsg.); 2003, 3. Fassung.	a	2	healthcare provision	technology	x	x	x	x	x	x	x
369	yes	Einwohner je und Anzahl koronarangiographische Arbeitsplätze in stationären Einrichtungen	Inhabitants per and number of coronary angiographic working stations in inpatient facilities	Arbeitsgemeinschaft der Obersten Landesgesundheitsbehörden (AOLG). Indikatorensatz für die Gesundheitsberichterstattung der Länder. Düsseldorf: Ministerium für Gesundheit, Soziales, Frauen und Familie des Landes Nordrhein-Westfalen (Hrsg.); 2003, 3. Fassung.	a	2	healthcare provision	technology	x	x	x	x	x	x	x
370	no	Einwohner je und Anzahl Positronen-Emissions-Computer-Tomographen (PET) in stationären Einrichtungen	Inhabitants per and number of positron emission tomographs (PETs) in inpatient facilities	Arbeitsgemeinschaft der Obersten Landesgesundheitsbehörden (AOLG). Indikatorensatz für die Gesundheitsberichterstattung der Länder. Düsseldorf: Ministerium für Gesundheit, Soziales, Frauen und Familie des Landes Nordrhein-Westfalen (Hrsg.); 2003, 3. Fassung.	a	-	healthcare provision	technology	x	x	x	x	x	x	x
371	no	Einwohner je und Anzahl Nierenstein-Zertrümmerer in stationären Einrichtungen	Inhabitants per and number of renal calculi breakers in inpatient facilities	Arbeitsgemeinschaft der Obersten Landesgesundheitsbehörden (AOLG). Indikatorensatz für die Gesundheitsberichterstattung der Länder. Düsseldorf: Ministerium für Gesundheit, Soziales, Frauen und Familie des Landes Nordrhein-Westfalen (Hrsg.); 2003, 3. Fassung.	a	-	healthcare provision	technology	x	x	x	x	x	x	x
372	no	Einwohner je und Anzahl Gallenstein-Zertrümmerer in stationären Einrichtungen	Inhabitants per and number of biliary calculi breakers in inpatient facilities	Arbeitsgemeinschaft der Obersten Landesgesundheitsbehörden (AOLG). Indikatorensatz für die Gesundheitsberichterstattung der Länder. Düsseldorf: Ministerium für Gesundheit, Soziales, Frauen und Familie des Landes Nordrhein-Westfalen (Hrsg.); 2003, 3. Fassung.	a	-	healthcare provision	technology	x	x	x	x	x	x	x
373	no	Anteil Helfer/in im freiwilligen sozialen Jahr in ambulanten Pflegeeinrichtungen	Proportion of voluntary social year assistants in outpatient nursing care facilities	Statistisches Bundesamt (Hrsg.). Pflegestatistik 2013, Pflege im Rahmen der Pflegeversicherung, Deutschlandergebnisse. Wiesbaden. 2015.	d	-	healthcare provision	honorary office	x	x	x	x	x	x	x
374	no	Anteil Helfer/in im Bundesfreiwilligendienst in ambulanten Pflegeeinrichtungen	Proportion of federal voluntary year assistants in outpatient nursing care facilities	Statistisches Bundesamt (Hrsg.). Pflegestatistik 2013, Pflege im Rahmen der Pflegeversicherung, Deutschlandergebnisse. Wiesbaden. 2015.	d	-	healthcare provision	honorary office	x	x	x	x	x	x	x
